# Supplementary material for: Homopiperazine-1,4-diium bis­[hexa­aqua­cobalt(II)] tris­ulfate
Source: Acta Crystallogr Sect E Struct Rep Online. 2011 Jul 13;67(Pt 8):m1079. doi: 10.1107/S1600536811027012 (PMC3212155; doi:10.1107/S1600536811027012)
Supplement: Supplementary file 1 [file e-67-m1079-sup1.cif]

##############################################################################
#                                                                            #
# This CIF contains the data in a paper accepted for publication in          #
# Acta Crystallographica Section E. It conforms to the requirements of       #
# Notes for Authors for Acta Crystallographica Section E, and has been       #
# peer reviewed under the auspices of the IUCr Commission on Journals.       #
#                                                                            #
# Full details of the Crystallographic Information File format               #
# are given in the paper "The Crystallographic Information File (CIF):       #
# a New Standard Archive File for Crystallography" by S. R. Hall, F. H.      #
# Allen and I. D. Brown [Acta Cryst. (1991), A47, 655-685].                  #
#                                                                            #
# The current version of the core CIF dictionary is obtainable from          #
# ftp://ftp.iucr.org/pub/cif_core.dic.                                       #
#                                                                            #
# Software is freely available for graphical display of the structure(s)     #
# in this CIF. For information consult the CIF software page                 #
# http://www.iucr.org/resources/cif/software.                                #
#                                                                            #
# This file may be used for bona fide research purposes within the           #
# scientific community so long as proper attribution is given to the journal # 
# article from which it was obtained.                                        #
#                                                                            #
##############################################################################
data_I
_audit_creation_method     SHELXL-97
_chemical_name_systematic
;
Homopiperazine-1,4-diium bis[hexaaquacobalt(II)] trisulfate
;
_chemical_name_common     ?
_chemical_formula_moiety     'C5 H14 N2 2+, 2(Co H12 O6 2+), 3(O4 S 2-)'
_chemical_formula_sum     'C5 H38 Co2 N2 O24 S3'
_chemical_formula_iupac     '(C5 H14 N2) [Co (H2 O)6]2 (S O4)3'
_chemical_formula_weight     724.41
_chemical_melting_point     ?
_symmetry_cell_setting     monoclinic
_symmetry_space_group_name_H-M     'P 21/c'
_symmetry_space_group_name_Hall     '-P 2ybc'
loop_
    _symmetry_equiv_pos_as_xyz
    'x, y, z'
    '-x, y+1/2, -z+1/2'
    '-x, -y, -z'
    'x, -y-1/2, z-1/2'
_cell_length_a     14.109(2)
_cell_length_b     11.730(3)
_cell_length_c     16.696(5)
_cell_angle_alpha     90.00
_cell_angle_beta     106.65(2)
_cell_angle_gamma     90.00
_cell_volume     2647.2(11)
_cell_formula_units_Z     4
_cell_measurement_reflns_used     25
_cell_measurement_theta_min     9
_cell_measurement_theta_max     11
_cell_measurement_temperature     293(2)
_exptl_crystal_description     block
_exptl_crystal_colour     pink
_exptl_crystal_size_max     0.30
_exptl_crystal_size_mid     0.25
_exptl_crystal_size_min     0.20
_exptl_crystal_density_diffrn     1.818
_exptl_crystal_density_meas     ?
_exptl_crystal_density_method     'not measured'
_exptl_crystal_F_000     1504
_exptl_absorpt_coefficient_mu     0.825
_exptl_absorpt_correction_type     none
_exptl_absorpt_process_details     ?
_exptl_absorpt_correction_T_min     ?
_exptl_absorpt_correction_T_max     ?
_exptl_special_details     ?
_diffrn_ambient_temperature     293
_diffrn_radiation_type     AgK\a
_diffrn_radiation_wavelength     0.56085
_diffrn_radiation_source     'fine-focus sealed tube'
_diffrn_radiation_monochromator     graphite
_diffrn_measurement_device_type     'Enraf--Nonius TurboCAD-4'
_diffrn_measurement_method     'Non-profiled \w'
_diffrn_reflns_number     16044
_diffrn_reflns_av_R_equivalents     0.0444
_diffrn_reflns_av_sigmaI/netI     0.1075
_diffrn_reflns_theta_min     2.01
_diffrn_reflns_theta_max     27.95
_diffrn_reflns_theta_full     27.95
_diffrn_measured_fraction_theta_max     0.999
_diffrn_measured_fraction_theta_full     0.999
_diffrn_reflns_limit_h_min     -23
_diffrn_reflns_limit_h_max     22
_diffrn_reflns_limit_k_min     -2
_diffrn_reflns_limit_k_max     19
_diffrn_reflns_limit_l_min     -1
_diffrn_reflns_limit_l_max     27
_diffrn_standards_number     2
_diffrn_standards_interval_time     120
_diffrn_standards_decay_%     5
_refine_special_details
;
Refinement of <i>F</i>^2^ against ALL reflections. The weighted <i>R</i>-factor
<i>wR</i> and goodness of fit <i>S</i> are based on <i>F</i>^2^, conventional
<i>R</i>-factors <i>R</i> are based on <i>F</i>, with <i>F</i> set to zero for
negative <i>F</i>^2^. The threshold expression of <i>F</i>^2^ >
\s(<i>F</i>^2^) is used only for calculating <i>R</i>-factors(gt) <i>etc</i>.
and is not relevant to the choice of reflections for refinement.
<i>R</i>-factors based on <i>F</i>^2^ are statistically about twice as large
as those based on <i>F</i>, and <i>R</i>- factors based on ALL data will be
even larger.
;
_reflns_number_total     12932
_reflns_number_gt     6008
_reflns_threshold_expression     I>2\s(I)
_refine_ls_structure_factor_coef     Fsqd
_refine_ls_matrix_type     full
_refine_ls_R_factor_all     0.1751
_refine_ls_R_factor_gt     0.0636
_refine_ls_wR_factor_gt     0.1299
_refine_ls_wR_factor_ref     0.1633
_refine_ls_goodness_of_fit_ref     0.981
_refine_ls_restrained_S_all     0.981
_refine_ls_number_reflns     12932
_refine_ls_number_parameters     325
_refine_ls_number_restraints     0
_refine_ls_hydrogen_treatment     constr
_refine_ls_weighting_scheme     calc
_refine_ls_weighting_details
         'calc w=1/[\s^2^(Fo^2^)+(0.0669P)^2^+0.0000P] where P=(Fo^2^+2Fc^2^)/3'
_atom_sites_solution_hydrogens     geom
_atom_sites_solution_primary     direct
_atom_sites_solution_secondary     difmap
_refine_ls_shift/su_max     0.001
_refine_ls_shift/su_mean     0.000
_refine_diff_density_max     0.991
_refine_diff_density_min     -1.077
_refine_ls_extinction_method     none
_refine_ls_extinction_coef     ?
loop_
    _atom_type_symbol
    _atom_type_description
    _atom_type_scat_dispersion_real
    _atom_type_scat_dispersion_imag
    _atom_type_scat_source
    'C' 'C' 0.0015 0.0009
                         'International Tables Vol C Tables 4.2.6.8 and 6.1.1.4'
    'H' 'H' 0.0000 0.0000
                         'International Tables Vol C Tables 4.2.6.8 and 6.1.1.4'
    'Co' 'Co' 0.3050 0.6296
                         'International Tables Vol C Tables 4.2.6.8 and 6.1.1.4'
    'N' 'N' 0.0030 0.0019
                         'International Tables Vol C Tables 4.2.6.8 and 6.1.1.4'
    'O' 'O' 0.0056 0.0036
                         'International Tables Vol C Tables 4.2.6.8 and 6.1.1.4'
    'S' 'S' 0.0826 0.0763
                         'International Tables Vol C Tables 4.2.6.8 and 6.1.1.4'
_computing_data_collection     'CAD-4 EXPRESS (Enraf--Nonius, 1994)'
_computing_cell_refinement     'CAD-4 EXPRESS (Enraf--Nonius, 1994)'
_computing_data_reduction     'XCAD4 (Harms & Wocadlo, 1995)'
_computing_structure_solution     'SHELXS97 (Sheldrick, 2008)'
_computing_structure_refinement     'SHELXL97 (Sheldrick, 2008)'
_computing_molecular_graphics
   'ORTEPIII (Burnett & Johnson, 1996) and ORTEP-3 for Windows (Farrugia, 1997)'
_computing_publication_material     'WinGX (Farrugia, 1999)'
loop_
    _atom_site_type_symbol
    _atom_site_label
    _atom_site_fract_x
    _atom_site_fract_y
    _atom_site_fract_z
    _atom_site_U_iso_or_equiv
    _atom_site_adp_type
    _atom_site_calc_flag
    _atom_site_refinement_flags
    _atom_site_occupancy
    _atom_site_symmetry_multiplicity
    _atom_site_disorder_assembly
    _atom_site_disorder_group
    C C1 0.6475(3) 0.7803(3) 0.1987(3) 0.0438(9) Uani d . 1 1 . .
    H H1A 0.6081 0.8003 0.2357 0.053 Uiso calc R 1 1 . .
    H H1B 0.6124 0.8077 0.1434 0.053 Uiso calc R 1 1 . .
    C C2 0.6837(3) 0.5952(4) 0.2792(3) 0.0493(10) Uani d . 1 1 . .
    H H2A 0.6528 0.6333 0.3168 0.059 Uiso calc R 1 1 . .
    H H2B 0.6590 0.5176 0.2719 0.059 Uiso calc R 1 1 . .
    C C3 0.6529(3) 0.6551(4) 0.1953(3) 0.0491(10) Uani d . 1 1 . .
    H H3A 0.6994 0.6348 0.1647 0.059 Uiso calc R 1 1 . .
    H H3B 0.5885 0.6264 0.1639 0.059 Uiso calc R 1 1 . .
    C C4 0.8416(3) 0.7049(4) 0.3319(3) 0.0664(14) Uani d . 1 1 . .
    H H4A 0.8154 0.7480 0.3704 0.080 Uiso calc R 1 1 . .
    H H4B 0.9113 0.6923 0.3591 0.080 Uiso calc R 1 1 . .
    C C5 0.8332(3) 0.7752(4) 0.2587(4) 0.0730(16) Uani d . 1 1 . .
    H H5A 0.8397 0.7259 0.2139 0.088 Uiso calc R 1 1 . .
    H H5B 0.8889 0.8273 0.2715 0.088 Uiso calc R 1 1 . .
    Co Co1 0.56846(3) 0.25194(4) 0.08643(2) 0.02460(9) Uani d . 1 1 . .
    Co Co2 0.94025(3) 0.24877(4) 0.40481(2) 0.02251(9) Uani d . 1 1 . .
    N N1 0.7432(2) 0.8420(3) 0.2272(2) 0.0404(7) Uani d . 1 1 . .
    H H1C 0.7498 0.8842 0.1840 0.048 Uiso calc R 1 1 . .
    H H1D 0.7393 0.8909 0.2677 0.048 Uiso calc R 1 1 . .
    N N2 0.7916(2) 0.5921(3) 0.31858(16) 0.0354(6) Uani d . 1 1 . .
    H H2C 0.8193 0.5495 0.2864 0.042 Uiso calc R 1 1 . .
    H H2D 0.8034 0.5570 0.3684 0.042 Uiso calc R 1 1 . .
    O O1 0.52421(17) 0.0882(2) 0.10741(15) 0.0378(6) Uani d . 1 1 . .
    H H11 0.4658 0.0739 0.0776 0.057 Uiso d R 1 1 . .
    H H12 0.5326 0.0633 0.1566 0.057 Uiso d R 1 1 . .
    O O2 0.62291(18) 0.4116(2) 0.06991(15) 0.0371(6) Uani d . 1 1 . .
    H H21 0.6222 0.4355 0.0220 0.056 Uiso d R 1 1 . .
    H H22 0.6811 0.4136 0.1031 0.056 Uiso d R 1 1 . .
    O O3 0.71109(16) 0.1944(2) 0.14899(15) 0.0364(6) Uani d . 1 1 . .
    H H31 0.7212 0.1270 0.1347 0.055 Uiso d R 1 1 . .
    H H32 0.7584 0.2360 0.1434 0.055 Uiso d R 1 1 . .
    O O4 0.5609(2) 0.3149(2) 0.20264(15) 0.0451(7) Uani d . 1 1 . .
    H H41 0.5283 0.3739 0.2082 0.068 Uiso d R 1 1 . .
    H H42 0.5721 0.2755 0.2473 0.068 Uiso d R 1 1 . .
    O O5 0.57856(19) 0.1958(2) -0.03016(15) 0.0410(6) Uani d . 1 1 . .
    H H51 0.5925 0.2372 -0.0677 0.061 Uiso d R 1 1 . .
    H H52 0.6125 0.1348 -0.0284 0.061 Uiso d R 1 1 . .
    O O6 0.42671(17) 0.3068(2) 0.02907(17) 0.0432(6) Uani d . 1 1 . .
    H H61 0.4143 0.3709 0.0477 0.065 Uiso d R 1 1 . .
    H H62 0.3749 0.2664 0.0213 0.065 Uiso d R 1 1 . .
    O O7 0.79520(16) 0.3042(2) 0.33784(14) 0.0354(5) Uani d . 1 1 . .
    H H71 0.7881 0.3225 0.2877 0.053 Uiso d R 1 1 . .
    H H72 0.7495 0.2619 0.3443 0.053 Uiso d R 1 1 . .
    O O8 0.9567(2) 0.1818(2) 0.29491(14) 0.0437(7) Uani d . 1 1 . .
    H H81 0.9392 0.2135 0.2474 0.066 Uiso d R 1 1 . .
    H H82 0.9692 0.1118 0.2894 0.066 Uiso d R 1 1 . .
    O O9 0.89302(17) 0.0900(2) 0.43047(15) 0.0374(6) Uani d . 1 1 . .
    H H91 0.8367 0.0716 0.3985 0.056 Uiso d R 1 1 . .
    H H92 0.8957 0.0760 0.4810 0.056 Uiso d R 1 1 . .
    O O10 1.08348(15) 0.19433(19) 0.46827(14) 0.0316(5) Uani d . 1 1 . .
    H H101 1.1329 0.2347 0.4673 0.047 Uiso d R 1 1 . .
    H H102 1.0911 0.1261 0.4559 0.047 Uiso d R 1 1 . .
    O O11 0.92294(18) 0.3187(2) 0.51302(14) 0.0373(6) Uani d . 1 1 . .
    H H111 0.8898 0.3802 0.5077 0.056 Uiso d R 1 1 . .
    H H112 0.9133 0.2798 0.5528 0.056 Uiso d R 1 1 . .
    O O12 0.98677(16) 0.41338(19) 0.38252(13) 0.0310(5) Uani d . 1 1 . .
    H H121 1.0375 0.4311 0.4222 0.047 Uiso d R 1 1 . .
    H H122 0.9990 0.4271 0.3365 0.047 Uiso d R 1 1 . .
    O O13 0.98207(19) 0.4652(2) 0.22216(15) 0.0437(7) Uani d . 1 1 . .
    O O14 0.8746(2) 0.4821(2) 0.08156(14) 0.0432(6) Uani d . 1 1 . .
    O O15 0.80762(19) 0.4370(3) 0.19412(16) 0.0479(7) Uani d . 1 1 . .
    O O16 0.9033(2) 0.2994(2) 0.14824(14) 0.0424(6) Uani d . 1 1 . .
    O O17 0.6251(2) 0.17788(19) 0.33990(15) 0.0388(6) Uani d . 1 1 . .
    O O18 0.72061(19) 0.0123(3) 0.33110(19) 0.0585(9) Uani d . 1 1 . .
    O O19 0.6113(2) 0.0105(2) 0.41637(15) 0.0530(8) Uani d . 1 1 . .
    O O20 0.54614(17) 0.0078(2) 0.26795(14) 0.0355(5) Uani d . 1 1 . .
    O O21 0.83964(16) 0.9666(2) -0.00881(14) 0.0311(5) Uani d . 1 1 . .
    O O22 0.74559(16) 0.8156(2) 0.02875(18) 0.0408(6) Uani d . 1 1 . .
    O O23 0.66393(17) 0.9879(2) -0.03288(16) 0.0391(6) Uani d . 1 1 . .
    O O24 0.77366(19) 0.9889(2) 0.10789(14) 0.0390(6) Uani d . 1 1 . .
    S S1 0.89265(6) 0.42267(6) 0.16061(4) 0.02494(15) Uani d . 1 1 . .
    S S2 0.75433(5) 0.94014(6) 0.02367(5) 0.02542(16) Uani d . 1 1 . .
    S S3 0.62532(6) 0.05217(7) 0.33890(5) 0.02640(16) Uani d . 1 1 . .
loop_
    _atom_site_aniso_label
    _atom_site_aniso_U_11
    _atom_site_aniso_U_22
    _atom_site_aniso_U_33
    _atom_site_aniso_U_12
    _atom_site_aniso_U_13
    _atom_site_aniso_U_23
    C1 0.0392(19) 0.043(2) 0.049(2) 0.0084(17) 0.0122(17) 0.0027(18)
    C2 0.043(2) 0.055(3) 0.050(2) -0.0135(19) 0.0141(18) 0.014(2)
    C3 0.045(2) 0.049(2) 0.045(2) -0.0027(19) 0.0006(18) -0.0013(19)
    C4 0.064(3) 0.069(3) 0.043(2) -0.023(3) -0.022(2) 0.012(2)
    C5 0.045(2) 0.069(3) 0.104(4) -0.020(2) 0.019(3) 0.011(3)
    Co1 0.02776(19) 0.02164(19) 0.02410(19) 0.00090(17) 0.00694(15) 0.00093(17)
    Co2 0.02656(18) 0.02121(18) 0.01983(17) -0.00148(17) 0.00676(14) 0.00051(16)
    N1 0.0549(19) 0.0292(15) 0.0420(17) 0.0006(14) 0.0219(15) 0.0051(13)
    N2 0.0460(16) 0.0365(16) 0.0223(13) 0.0025(14) 0.0077(12) 0.0077(12)
    O1 0.0406(13) 0.0365(13) 0.0318(12) -0.0123(11) 0.0033(10) 0.0062(11)
    O2 0.0455(14) 0.0309(13) 0.0322(12) -0.0101(11) 0.0066(11) 0.0041(10)
    O3 0.0308(12) 0.0270(12) 0.0489(15) 0.0021(10) 0.0073(11) 0.0000(11)
    O4 0.0683(18) 0.0411(15) 0.0299(13) 0.0241(14) 0.0203(12) 0.0061(11)
    O5 0.0640(17) 0.0290(13) 0.0336(13) 0.0116(12) 0.0199(12) 0.0038(11)
    O6 0.0328(12) 0.0296(13) 0.0599(17) 0.0037(11) 0.0015(12) -0.0117(12)
    O7 0.0306(11) 0.0423(14) 0.0298(12) -0.0032(11) 0.0030(9) 0.0083(11)
    O8 0.0777(19) 0.0295(13) 0.0240(11) 0.0162(13) 0.0147(12) 0.0012(10)
    O9 0.0418(13) 0.0352(13) 0.0313(12) -0.0143(11) 0.0042(10) 0.0031(11)
    O10 0.0279(11) 0.0249(11) 0.0390(13) -0.0002(9) 0.0050(10) -0.0015(10)
    O11 0.0582(16) 0.0319(13) 0.0277(12) 0.0113(12) 0.0217(11) 0.0052(10)
    O12 0.0341(11) 0.0331(12) 0.0240(10) -0.0109(10) 0.0054(9) 0.0014(9)
    O13 0.0488(15) 0.0461(16) 0.0283(12) -0.0225(13) -0.0017(11) 0.0059(11)
    O14 0.0696(18) 0.0322(13) 0.0225(11) -0.0079(13) 0.0047(12) 0.0063(10)
    O15 0.0392(14) 0.066(2) 0.0419(15) 0.0050(14) 0.0169(12) -0.0046(14)
    O16 0.0789(19) 0.0238(12) 0.0272(12) 0.0069(13) 0.0197(12) -0.0008(10)
    O17 0.0590(16) 0.0233(11) 0.0326(13) -0.0089(11) 0.0106(12) 0.0022(10)
    O18 0.0319(13) 0.071(2) 0.071(2) -0.0068(14) 0.0114(13) -0.0414(17)
    O19 0.102(2) 0.0343(14) 0.0258(12) -0.0163(15) 0.0233(14) 0.0021(11)
    O20 0.0375(13) 0.0345(13) 0.0289(12) -0.0097(11) 0.0007(10) -0.0023(10)
    O21 0.0300(11) 0.0347(13) 0.0310(11) -0.0062(10) 0.0127(9) -0.0021(10)
    O22 0.0342(13) 0.0215(11) 0.0671(18) -0.0031(10) 0.0150(12) 0.0015(12)
    O23 0.0332(12) 0.0325(13) 0.0439(15) 0.0063(11) -0.0014(11) 0.0009(11)
    O24 0.0532(15) 0.0383(14) 0.0278(12) 0.0034(12) 0.0150(11) -0.0033(11)
    S1 0.0341(4) 0.0218(3) 0.0176(3) -0.0048(3) 0.0053(3) -0.0009(3)
    S2 0.0250(3) 0.0205(3) 0.0309(4) 0.0007(3) 0.0083(3) -0.0009(3)
    S3 0.0321(4) 0.0255(4) 0.0209(3) -0.0059(3) 0.0064(3) -0.0019(3)
_geom_special_details
;
 All esds (except the esd in the dihedral angle between two l.s. planes)
 are estimated using the full covariance matrix.  The cell esds are taken
 into account individually in the estimation of esds in distances, angles
 and torsion angles; correlations between esds in cell parameters are only
 used when they are defined by crystal symmetry.  An approximate (isotropic)
 treatment of cell esds is used for estimating esds involving l.s. planes.
;
loop_
    _geom_bond_atom_site_label_1
    _geom_bond_atom_site_label_2
    _geom_bond_site_symmetry_2
    _geom_bond_distance
    _geom_bond_publ_flag
    C1 C3 . 1.472(5) ?
    C1 N1 . 1.486(5) ?
    C1 H1A . 0.9700 ?
    C1 H1B . 0.9700 ?
    C2 N2 . 1.476(5) ?
    C2 C3 . 1.515(5) ?
    C2 H2A . 0.9700 ?
    C2 H2B . 0.9700 ?
    C3 H3A . 0.9700 ?
    C3 H3B . 0.9700 ?
    C4 C5 . 1.450(6) ?
    C4 N2 . 1.486(5) ?
    C4 H4A . 0.9700 ?
    C4 H4B . 0.9700 ?
    C5 N1 . 1.457(5) ?
    C5 H5A . 0.9700 ?
    C5 H5B . 0.9700 ?
    Co1 O6 . 2.058(2) ?
    Co1 O2 . 2.072(2) ?
    Co1 O1 . 2.080(2) ?
    Co1 O3 . 2.096(2) ?
    Co1 O5 . 2.098(2) ?
    Co1 O4 . 2.107(2) ?
    Co2 O11 . 2.061(2) ?
    Co2 O9 . 2.064(2) ?
    Co2 O8 . 2.069(2) ?
    Co2 O10 . 2.094(2) ?
    Co2 O12 . 2.107(2) ?
    Co2 O7 . 2.133(2) ?
    N1 H1C . 0.9000 ?
    N1 H1D . 0.9000 ?
    N2 H2C . 0.9000 ?
    N2 H2D . 0.9000 ?
    O1 H11 . 0.8479 ?
    O1 H12 . 0.8471 ?
    O2 H21 . 0.8449 ?
    O2 H22 . 0.8494 ?
    O3 H31 . 0.8491 ?
    O3 H32 . 0.8530 ?
    O4 H41 . 0.8504 ?
    O4 H42 . 0.8533 ?
    O5 H51 . 0.8587 ?
    O5 H52 . 0.8573 ?
    O6 H61 . 0.8500 ?
    O6 H62 . 0.8494 ?
    O7 H71 . 0.8426 ?
    O7 H72 . 0.8447 ?
    O8 H81 . 0.8465 ?
    O8 H82 . 0.8513 ?
    O9 H91 . 0.8482 ?
    O9 H92 . 0.8494 ?
    O10 H101 . 0.8470 ?
    O10 H102 . 0.8411 ?
    O11 H111 . 0.8505 ?
    O11 H112 . 0.8482 ?
    O12 H121 . 0.8494 ?
    O12 H122 . 0.8503 ?
    O13 S1 . 1.467(2) ?
    O14 S1 . 1.449(2) ?
    O15 S1 . 1.472(3) ?
    O16 S1 . 1.474(2) ?
    O17 S3 . 1.475(2) ?
    O18 S3 . 1.464(3) ?
    O19 S3 . 1.448(3) ?
    O20 S3 . 1.471(2) ?
    O21 S2 . 1.488(2) ?
    O22 S2 . 1.471(2) ?
    O23 S2 . 1.463(2) ?
    O24 S2 . 1.469(2) ?
loop_
    _geom_angle_atom_site_label_1
    _geom_angle_atom_site_label_2
    _geom_angle_atom_site_label_3
    _geom_angle_site_symmetry_1
    _geom_angle_site_symmetry_3
    _geom_angle
    _geom_angle_publ_flag
    C3 C1 N1 . . 116.5(3) ?
    C3 C1 H1A . . 108.2 ?
    N1 C1 H1A . . 108.2 ?
    C3 C1 H1B . . 108.2 ?
    N1 C1 H1B . . 108.2 ?
    H1A C1 H1B . . 107.3 ?
    N2 C2 C3 . . 114.1(3) ?
    N2 C2 H2A . . 108.7 ?
    C3 C2 H2A . . 108.7 ?
    N2 C2 H2B . . 108.7 ?
    C3 C2 H2B . . 108.7 ?
    H2A C2 H2B . . 107.6 ?
    C1 C3 C2 . . 115.6(4) ?
    C1 C3 H3A . . 108.4 ?
    C2 C3 H3A . . 108.4 ?
    C1 C3 H3B . . 108.4 ?
    C2 C3 H3B . . 108.4 ?
    H3A C3 H3B . . 107.5 ?
    C5 C4 N2 . . 117.4(4) ?
    C5 C4 H4A . . 108.0 ?
    N2 C4 H4A . . 108.0 ?
    C5 C4 H4B . . 108.0 ?
    N2 C4 H4B . . 108.0 ?
    H4A C4 H4B . . 107.2 ?
    C4 C5 N1 . . 117.5(4) ?
    C4 C5 H5A . . 107.9 ?
    N1 C5 H5A . . 107.9 ?
    C4 C5 H5B . . 107.9 ?
    N1 C5 H5B . . 107.9 ?
    H5A C5 H5B . . 107.2 ?
    O6 Co1 O2 . . 90.18(10) ?
    O6 Co1 O1 . . 93.94(10) ?
    O2 Co1 O1 . . 175.87(9) ?
    O6 Co1 O3 . . 177.76(10) ?
    O2 Co1 O3 . . 91.02(9) ?
    O1 Co1 O3 . . 84.85(9) ?
    O6 Co1 O5 . . 88.96(11) ?
    O2 Co1 O5 . . 91.94(10) ?
    O1 Co1 O5 . . 88.27(10) ?
    O3 Co1 O5 . . 92.89(10) ?
    O6 Co1 O4 . . 91.14(10) ?
    O2 Co1 O4 . . 85.66(10) ?
    O1 Co1 O4 . . 94.12(10) ?
    O3 Co1 O4 . . 87.06(10) ?
    O5 Co1 O4 . . 177.59(10) ?
    O11 Co2 O9 . . 92.90(10) ?
    O11 Co2 O8 . . 178.79(10) ?
    O9 Co2 O8 . . 88.09(10) ?
    O11 Co2 O10 . . 90.99(10) ?
    O9 Co2 O10 . . 86.67(9) ?
    O8 Co2 O10 . . 89.75(10) ?
    O11 Co2 O12 . . 84.92(9) ?
    O9 Co2 O12 . . 177.80(9) ?
    O8 Co2 O12 . . 94.08(10) ?
    O10 Co2 O12 . . 93.70(9) ?
    O11 Co2 O7 . . 90.08(10) ?
    O9 Co2 O7 . . 93.75(9) ?
    O8 Co2 O7 . . 89.17(10) ?
    O10 Co2 O7 . . 178.82(9) ?
    O12 Co2 O7 . . 85.91(9) ?
    C5 N1 C1 . . 118.1(3) ?
    C5 N1 H1C . . 107.8 ?
    C1 N1 H1C . . 107.8 ?
    C5 N1 H1D . . 107.8 ?
    C1 N1 H1D . . 107.8 ?
    H1C N1 H1D . . 107.1 ?
    C2 N2 C4 . . 115.4(3) ?
    C2 N2 H2C . . 108.4 ?
    C4 N2 H2C . . 108.4 ?
    C2 N2 H2D . . 108.4 ?
    C4 N2 H2D . . 108.4 ?
    H2C N2 H2D . . 107.5 ?
    Co1 O1 H11 . . 111.8 ?
    Co1 O1 H12 . . 121.0 ?
    H11 O1 H12 . . 110.1 ?
    Co1 O2 H21 . . 121.5 ?
    Co1 O2 H22 . . 105.3 ?
    H21 O2 H22 . . 110.8 ?
    Co1 O3 H31 . . 112.0 ?
    Co1 O3 H32 . . 115.5 ?
    H31 O3 H32 . . 107.6 ?
    Co1 O4 H41 . . 123.8 ?
    Co1 O4 H42 . . 124.7 ?
    H41 O4 H42 . . 108.5 ?
    Co1 O5 H51 . . 126.2 ?
    Co1 O5 H52 . . 114.6 ?
    H51 O5 H52 . . 104.7 ?
    Co1 O6 H61 . . 112.4 ?
    Co1 O6 H62 . . 125.1 ?
    H61 O6 H62 . . 107.0 ?
    Co2 O7 H71 . . 115.0 ?
    Co2 O7 H72 . . 114.0 ?
    H71 O7 H72 . . 113.5 ?
    Co2 O8 H81 . . 126.0 ?
    Co2 O8 H82 . . 122.8 ?
    H81 O8 H82 . . 109.6 ?
    Co2 O9 H91 . . 113.5 ?
    Co2 O9 H92 . . 117.1 ?
    H91 O9 H92 . . 110.1 ?
    Co2 O10 H101 . . 120.0 ?
    Co2 O10 H102 . . 109.8 ?
    H101 O10 H102 . . 111.3 ?
    Co2 O11 H111 . . 116.4 ?
    Co2 O11 H112 . . 124.0 ?
    H111 O11 H112 . . 109.4 ?
    Co2 O12 H121 . . 108.8 ?
    Co2 O12 H122 . . 119.2 ?
    H121 O12 H122 . . 108.3 ?
    O14 S1 O13 . . 111.44(15) ?
    O14 S1 O15 . . 110.01(17) ?
    O13 S1 O15 . . 109.02(16) ?
    O14 S1 O16 . . 110.02(14) ?
    O13 S1 O16 . . 109.24(17) ?
    O15 S1 O16 . . 106.99(17) ?
    O23 S2 O24 . . 110.93(15) ?
    O23 S2 O22 . . 110.19(15) ?
    O24 S2 O22 . . 109.09(16) ?
    O23 S2 O21 . . 109.37(15) ?
    O24 S2 O21 . . 108.66(14) ?
    O22 S2 O21 . . 108.55(14) ?
    O19 S3 O18 . . 109.6(2) ?
    O19 S3 O20 . . 109.45(16) ?
    O18 S3 O20 . . 108.66(15) ?
    O19 S3 O17 . . 109.02(15) ?
    O18 S3 O17 . . 109.01(17) ?
    O20 S3 O17 . . 111.07(15) ?
loop_
    _geom_hbond_atom_site_label_D
    _geom_hbond_atom_site_label_H
    _geom_hbond_atom_site_label_A
    _geom_hbond_site_symmetry_A
    _geom_hbond_distance_DH
    _geom_hbond_distance_HA
    _geom_hbond_distance_DA
    _geom_hbond_angle_DHA
    N1 H1C O24 . 0.90 1.87 2.758(4) 170.6
    N1 H1D O18 1_565 0.90 1.84 2.723(4) 167.3
    N2 H2C O15 . 0.90 2.00 2.820(4) 150.7
    N2 H2D O21 4_576 0.90 1.99 2.850(4) 160.5
    O1 H11 O23 3_665 0.85 1.91 2.738(3) 164.8
    O1 H12 O20 . 0.85 1.93 2.774(3) 177.7
    O2 H21 O19 4_565 0.84 1.84 2.682(4) 176.0
    O2 H22 O15 . 0.85 2.00 2.843(4) 169.4
    O3 H31 O24 1_545 0.85 1.89 2.722(3) 167.0
    O3 H32 O16 . 0.85 2.16 2.982(4) 163.0
    O3 H32 O15 . 0.85 2.53 3.152(4) 130.1
    O4 H41 O20 2_655 0.85 1.99 2.840(3) 174.7
    O4 H42 O17 . 0.85 1.90 2.733(3) 166.2
    O5 H51 O17 4_565 0.86 2.00 2.855(3) 175.4
    O5 H52 O23 1_545 0.86 1.88 2.726(3) 169.3
    O6 H61 O19 2_655 0.85 1.82 2.665(4) 177.6
    O6 H62 O22 3_665 0.85 1.92 2.749(3) 163.7
    O7 H71 O15 . 0.84 2.14 2.908(4) 152.0
    O7 H72 O17 . 0.84 2.00 2.829(3) 168.7
    O8 H81 O16 . 0.85 1.88 2.722(3) 173.6
    O8 H82 O13 2_745 0.85 1.88 2.725(3) 170.6
    O9 H91 O18 . 0.85 1.84 2.681(3) 172.5
    O9 H92 O14 4_566 0.85 1.91 2.742(4) 165.2
    O10 H101 O22 2_745 0.85 1.94 2.788(3) 174.4
    O10 H102 O14 2_745 0.84 1.91 2.742(3) 169.7
    O11 H111 O21 4_576 0.85 1.92 2.759(3) 167.7
    O11 H112 O16 4_566 0.85 1.88 2.729(3) 174.2
    O12 H121 O21 2_745 0.85 1.96 2.806(3) 175.7
    O12 H122 O13 . 0.85 1.91 2.728(3) 161.7
_iucr_refine_instructions_details
;
TITL cad4 in P 21/c
CELL  0.56087  14.1087  11.7298  16.6960   90.000  106.650   90.000
ZERR     4.00   0.0020   0.0030   0.0050    0.000    0.020    0.000
LATT   1
SYMM  - X, 1/2 + Y, 1/2 - Z
SFAC  C    H    CO   N    O    S
UNIT  20   152  8    8    96   12
MERG   2
EQIV $1  x, y+1, z
EQIV $2  x, -y+3/2, z+1/2
EQIV $3  -x+1, -y+1, -z
EQIV $4  x, -y+1/2, z-1/2
EQIV $5  x, y-1, z
EQIV $6  -x+1, y+1/2, -z+1/2
EQIV $7  -x+2, y-1/2, -z+1/2
EQIV $8  x, -y+1/2, z+1/2
EQIV $9  -x+2, y-1/2, -z+1/2
HTAB N1  O24
HTAB N1  O18_$1
HTAB N2  O15
HTAB N2  O21_$2
HTAB O1  O23_$3
HTAB O1  O20
HTAB O2  O19_$4
HTAB O2  O15
HTAB O3  O24_$5
HTAB O3  O16
HTAB O3  O15
HTAB O4  O20_$6
HTAB O4  O17
HTAB O5  O17_$4
HTAB O5  O23_$5
HTAB O6  O19_$6
HTAB O6  O22_$3
HTAB O7  O15
HTAB O7  O17
HTAB O8  O16
HTAB O8  O13_$7
HTAB O9  O18
HTAB O9  O14_$8
HTAB O10  O22_$7
HTAB O10  O14_$7
HTAB O11  O21_$2
HTAB O11  O16_$8
HTAB O12  O21_$9
HTAB O12  O13
FMAP   2
PLAN   20
SIZE     0.20   0.20   0.20
ACTA
HTAB    2.00000
BOND   $H
L.S.   4
TEMP    20.00
WGHT    0.066900
FVAR       1.00052
C1    1    0.647456    0.780273    0.198741    11.00000    0.03921    0.04257 =
         0.04934    0.00270    0.01222    0.00838
AFIX  23
H1A   2    0.608135    0.800299    0.235739    11.00000   -1.20000
H1B   2    0.612371    0.807675    0.143364    11.00000   -1.20000
AFIX   0
C2    1    0.683715    0.595185    0.279243    11.00000    0.04309    0.05478 =
         0.05036    0.01405    0.01408   -0.01349
AFIX  23
H2A   2    0.652803    0.633331    0.316824    11.00000   -1.20000
H2B   2    0.659014    0.517568    0.271896    11.00000   -1.20000
AFIX   0
C3    1    0.652926    0.655107    0.195350    11.00000    0.04537    0.04946 =
         0.04492   -0.00134    0.00062   -0.00265
AFIX  23
H3A   2    0.699446    0.634845    0.164730    11.00000   -1.20000
H3B   2    0.588535    0.626422    0.163899    11.00000   -1.20000
AFIX   0
C4    1    0.841579    0.704945    0.331880    11.00000    0.06352    0.06946 =
         0.04287    0.01215   -0.02221   -0.02265
AFIX  23
H4A   2    0.815422    0.747990    0.370405    11.00000   -1.20000
H4B   2    0.911339    0.692337    0.359120    11.00000   -1.20000
AFIX   0
C5    1    0.833209    0.775182    0.258692    11.00000    0.04487    0.06857 =
         0.10407    0.01078    0.01903   -0.01956
AFIX  23
H5A   2    0.839700    0.725872    0.213922    11.00000   -1.20000
H5B   2    0.888910    0.827309    0.271460    11.00000   -1.20000
AFIX   0
CO1   3    0.568461    0.251938    0.086432    11.00000    0.02776    0.02164 =
         0.02410    0.00093    0.00694    0.00090
CO2   3    0.940248    0.248770    0.404813    11.00000    0.02656    0.02121 =
         0.01983    0.00051    0.00676   -0.00148
N1    4    0.743176    0.842043    0.227170    11.00000    0.05488    0.02915 =
         0.04204    0.00509    0.02191    0.00065
AFIX  23
H1C   2    0.749779    0.884185    0.184041    11.00000   -1.20000
H1D   2    0.739315    0.890867    0.267701    11.00000   -1.20000
AFIX   0
N2    4    0.791631    0.592139    0.318582    11.00000    0.04600    0.03653 =
         0.02231    0.00773    0.00775    0.00253
AFIX  23
H2C   2    0.819258    0.549521    0.286426    11.00000   -1.20000
H2D   2    0.803392    0.556996    0.368393    11.00000   -1.20000
AFIX   0
O1    5    0.524213    0.088173    0.107409    11.00000    0.04058    0.03646 =
         0.03182    0.00620    0.00326   -0.01235
AFIX   3
H11   2    0.465838    0.073904    0.077630    11.00000   -1.50000
H12   2    0.532624    0.063316    0.156590    11.00000   -1.50000
AFIX   0
O2    5    0.622910    0.411597    0.069908    11.00000    0.04554    0.03088 =
         0.03218    0.00406    0.00661   -0.01014
AFIX   3
H21   2    0.622213    0.435541    0.022013    11.00000   -1.50000
H22   2    0.681148    0.413590    0.103073    11.00000   -1.50000
AFIX   0
O3    5    0.711088    0.194383    0.148985    11.00000    0.03085    0.02698 =
         0.04890    0.00001    0.00732    0.00209
AFIX   3
H31   2    0.721233    0.127014    0.134747    11.00000   -1.50000
H32   2    0.758373    0.236024    0.143435    11.00000   -1.50000
AFIX   0
O4    5    0.560898    0.314920    0.202641    11.00000    0.06826    0.04106 =
         0.02992    0.00615    0.02034    0.02409
AFIX   3
H41   2    0.528312    0.373915    0.208175    11.00000   -1.50000
H42   2    0.572091    0.275464    0.247322    11.00000   -1.50000
AFIX   0
O5    5    0.578562    0.195792   -0.030157    11.00000    0.06404    0.02895 =
         0.03362    0.00377    0.01993    0.01162
AFIX   3
H51   2    0.592512    0.237183   -0.067673    11.00000   -1.50000
H52   2    0.612543    0.134779   -0.028420    11.00000   -1.50000
AFIX   0
O6    5    0.426707    0.306838    0.029075    11.00000    0.03281    0.02964 =
         0.05985   -0.01166    0.00146    0.00371
AFIX   3
H61   2    0.414341    0.370873    0.047708    11.00000   -1.50000
H62   2    0.374945    0.266356    0.021342    11.00000   -1.50000
AFIX   0
O7    5    0.795196    0.304186    0.337842    11.00000    0.03061    0.04234 =
         0.02977    0.00833    0.00303   -0.00322
AFIX   3
H71   2    0.788078    0.322451    0.287653    11.00000   -1.50000
H72   2    0.749504    0.261883    0.344326    11.00000   -1.50000
AFIX   0
O8    5    0.956726    0.181848    0.294906    11.00000    0.07774    0.02949 =
         0.02403    0.00120    0.01472    0.01618
AFIX   3
H81   2    0.939230    0.213537    0.247379    11.00000   -1.50000
H82   2    0.969229    0.111767    0.289375    11.00000   -1.50000
AFIX   0
O9    5    0.893022    0.089994    0.430466    11.00000    0.04181    0.03517 =
         0.03132    0.00311    0.00419   -0.01426
AFIX   3
H91   2    0.836718    0.071577    0.398511    11.00000   -1.50000
H92   2    0.895737    0.075965    0.480983    11.00000   -1.50000
AFIX   0
O10   5    1.083479    0.194335    0.468266    11.00000    0.02791    0.02486 =
         0.03901   -0.00153    0.00498   -0.00023
AFIX   3
H101  2    1.132891    0.234720    0.467263    11.00000   -1.50000
H102  2    1.091140    0.126114    0.455905    11.00000   -1.50000
AFIX   0
O11   5    0.922945    0.318651    0.513023    11.00000    0.05820    0.03190 =
         0.02768    0.00522    0.02175    0.01128
AFIX   3
H111  2    0.889798    0.380161    0.507664    11.00000   -1.50000
H112  2    0.913272    0.279784    0.552796    11.00000   -1.50000
AFIX   0
O12   5    0.986765    0.413382    0.382515    11.00000    0.03410    0.03312 =
         0.02400    0.00144    0.00541   -0.01085
AFIX   3
H121  2    1.037453    0.431072    0.422174    11.00000   -1.50000
H122  2    0.999047    0.427108    0.336483    11.00000   -1.50000
AFIX   0
O13   5    0.982066    0.465191    0.222160    11.00000    0.04881    0.04605 =
         0.02834    0.00595   -0.00167   -0.02254
O14   5    0.874644    0.482084    0.081561    11.00000    0.06958    0.03222 =
         0.02248    0.00631    0.00466   -0.00790
O15   5    0.807618    0.436980    0.194125    11.00000    0.03917    0.06606 =
         0.04191   -0.00456    0.01690    0.00501
O16   5    0.903331    0.299410    0.148244    11.00000    0.07890    0.02381 =
         0.02718   -0.00078    0.01971    0.00688
O17   5    0.625084    0.177884    0.339904    11.00000    0.05899    0.02326 =
         0.03259    0.00222    0.01056   -0.00892
O18   5    0.720614    0.012278    0.331103    11.00000    0.03195    0.07059 =
         0.07080   -0.04141    0.01143   -0.00684
O19   5    0.611282    0.010505    0.416372    11.00000    0.10197    0.03431 =
         0.02576    0.00213    0.02332   -0.01627
O20   5    0.546142    0.007755    0.267953    11.00000    0.03752    0.03454 =
         0.02888   -0.00231    0.00072   -0.00973
O21   5    0.839644    0.966591   -0.008805    11.00000    0.02996    0.03465 =
         0.03104   -0.00206    0.01267   -0.00621
O22   5    0.745586    0.815576    0.028745    11.00000    0.03418    0.02155 =
         0.06709    0.00152    0.01495   -0.00311
O23   5    0.663933    0.987865   -0.032882    11.00000    0.03319    0.03246 =
         0.04392    0.00086   -0.00138    0.00630
O24   5    0.773662    0.988871    0.107887    11.00000    0.05320    0.03827 =
         0.02780   -0.00331    0.01501    0.00343
S1    6    0.892654    0.422672    0.160611    11.00000    0.03410    0.02184 =
         0.01756   -0.00087    0.00529   -0.00476
S2    6    0.754333    0.940140    0.023674    11.00000    0.02503    0.02047 =
         0.03093   -0.00085    0.00831    0.00073
S3    6    0.625322    0.052171    0.338901    11.00000    0.03208    0.02550 =
         0.02089   -0.00186    0.00642   -0.00594
HKLF    4
REM  cad4 in P 21/c
REM R1 =  0.0636 for   6008 Fo > 4sig(Fo)  and  0.1751 for all  12932 data
REM    325 parameters refined using      0 restraints
END
WGHT      0.0669      0.0000
REM Highest difference peak  0.991,  deepest hole -1.077,  1-sigma level  0.127
Q1    1   0.8104  0.8038  0.3280  11.00000  0.05    0.99
Q2    1   0.6378  0.6938  0.2710  11.00000  0.05    0.86
Q3    1   0.9972  0.2514  0.4106  11.00000  0.05    0.72
Q4    1   0.5615  0.1755  0.3220  11.00000  0.05    0.68
Q5    1   0.9492  0.3384  0.1784  11.00000  0.05    0.62
Q6    1   0.8074  0.9444  0.0149  11.00000  0.05    0.61
Q7    1   0.6799  0.0442  0.3389  11.00000  0.05    0.58
Q8    1   0.8882  0.2340  0.4058  11.00000  0.05    0.58
Q9    1   0.6271  0.2601  0.0906  11.00000  0.05    0.56
Q10   1   0.8563  0.6685  0.3020  11.00000  0.05    0.54
Q11   1   0.9305  0.4860  0.0792  11.00000  0.05    0.52
Q12   1   0.7858  0.4447  0.2131  11.00000  0.05    0.51
Q13   1   0.7791  0.3897  0.1792  11.00000  0.05    0.51
Q14   1   0.6526  0.9678 -0.0013  11.00000  0.05    0.50
Q15   1   0.5192  0.2240  0.0744  11.00000  0.05    0.50
Q16   1   0.9337  0.4986  0.2287  11.00000  0.05    0.49
Q17   1   0.4412  0.2499  0.0889  11.00000  0.05    0.46
Q18   1   0.3289  0.2519  0.1081  11.00000  0.05    0.46
Q19   1   0.5073  0.2967  0.1905  11.00000  0.05    0.45
Q20   1   0.5604  0.6939  0.2912  11.00000  0.05    0.45
;
data_global
_journal_date_recd_electronic     2011-06-30
_journal_date_accepted     2011-07-06
_journal_name_full     'Acta Crystallographica, Section E'
_journal_year     2011
_journal_volume     67
_journal_issue      8
_journal_page_first     m1079
_journal_page_last     m1079
_journal_paper_category     QM
_journal_coeditor_code     DN2704
_publ_contact_author_name     'Wajda Smirani Sta'
_publ_contact_author_address
;
Laboratoire de chimie des Mat\'eriaux
Facult\'e des Sciences de Bizerte
7021 Zarzouna Bizerte Tunisie
;
_publ_contact_author_email     'wajda_sta@yahoo.fr'
_publ_contact_author_fax     '216 72 590 566'
_publ_contact_author_phone     '216 72 591 906'
_publ_section_title
;
Homopiperazine-1,4-diium bis[hexaaquacobalt(II)] trisulfate
;
loop_
    _publ_author_name
    _publ_author_footnote
    _publ_author_address
    'Sahbani, Thameur' .
;
Laboratoire de Chimie des Mat\'eriaux
Facult\'e des Sciences de Bizerte
7021 Zarzouna Bizerte
Tunisia
;
    'Smirani Sta, Wajda' .
;
Laboratoire de Chimie des Mat\'eriaux
Facult\'e des Sciences de Bizerte
7021 Zarzouna Bizerte
Tunisia
;
    'S. Al-Deyab, Salem' .
;
Petrochemical Research Chair
College of Science, King Saud University
Riyadh, Saudi Arabia
;
    'Rzaigui, Mohamed' .
;
Laboratoire de Chimie des Mat\'eriaux
Facult\'e des Sciences de Bizerte
7021 Zarzouna Bizerte
Tunisia
;
