# Supplementary material for: Homopiperazine-1,4-diium bis­[hexa­aqua­cobalt(II)] tris­ulfate
Source: Acta Crystallogr Sect E Struct Rep Online. 2011 Jul 13;67(Pt 8):m1079. doi: 10.1107/S1600536811027012 (PMC3212155; doi:10.1107/S1600536811027012)
Supplement: Supplementary file 2 [file e-67-m1079-Isup2.hkl]

#
# h,k,l, Fc-squared, Fo-squared, sigma(Fo-squared) and status flag
#
data_I
_shelx_title ' cad4 in P 21/c'
_shelx_refln_list_code          4
_shelx_F_calc_maximum      400.16
_exptl_crystal_F_000      1504.00
_reflns_d_resolution_high  0.5984
 
loop_
 _symmetry_equiv_pos_as_xyz
 'x, y, z'
 '-x, y+1/2, -z+1/2'
 '-x, -y, -z'
 'x, -y-1/2, z-1/2'
 
_cell_length_a    14.1087
_cell_length_b    11.7298
_cell_length_c    16.6960
_cell_angle_alpha  90.000
_cell_angle_beta  106.650
_cell_angle_gamma  90.000
 
_shelx_F_squared_multiplier     1.000
 
loop_
 _refln_index_h
 _refln_index_k
 _refln_index_l
 _refln_F_squared_calc
 _refln_F_squared_meas
 _refln_F_squared_sigma
 _refln_observed_status
   2   0   0     3473.68     3354.92     24.08 o
   3   0   0     1123.00     1585.46     91.09 o
   4   0   0    10285.10     9651.65    101.89 o
   5   0   0     4074.33     3909.09     42.31 o
   6   0   0    43252.38    38189.00    284.66 o
   7   0   0      438.68      478.02     26.08 o
   8   0   0     1857.61     1996.12     39.98 o
   9   0   0      496.59      551.00     30.52 o
  10   0   0     3097.62     2977.63     59.78 o
  11   0   0     1252.93     1144.56     60.96 o
  12   0   0      111.45       61.29     39.49 o
  13   0   0      257.49      379.23     38.54 o
  14   0   0      433.12      455.61     43.58 o
  15   0   0      800.27      873.16     49.84 o
  16   0   0     2285.13     2397.89    204.56 o
  17   0   0       33.20      131.78     52.91 o
  18   0   0      152.04      132.56     49.90 o
  19   0   0      458.60      737.56     62.04 o
  20   0   0        0.54       11.76     71.11 o
  21   0   0      236.38      156.60     62.22 o
  22   0   0      533.41      692.46     73.26 o
   2   1   0        0.72      -11.76     11.76 o
   3   1   0   115980.80    87432.55    994.57 o
   4   1   0      681.55      649.23     14.67 o
   5   1   0    32253.43    30527.07    397.25 o
   6   1   0      736.59      662.21     17.37 o
   7   1   0     1397.59     1400.98     23.48 o
   8   1   0      203.16      231.33     17.42 o
   9   1   0     5566.54     5173.21     63.67 o
  10   1   0       75.64       22.95     27.97 o
  11   1   0       17.70       13.68     29.46 o
  12   1   0      104.12       77.10     27.18 o
  13   1   0     5405.68     5280.71     58.88 o
  14   1   0      182.69      244.90     31.59 o
  15   1   0      165.87      180.12     44.71 o
  16   1   0      340.59      380.59     32.36 o
  17   1   0      112.47       87.88     33.77 o
  18   1   0      122.73      136.86     36.30 o
  19   1   0      898.39     1081.64     47.48 o
  20   1   0       17.64       20.06     47.32 o
  21   1   0      187.49      199.05     42.25 o
  22   1   0      213.92      351.74     45.98 o
   0   2   0     8411.20     7643.95    232.64 o
   1   2   0      135.69      123.23     16.28 o
   2   2   0    31923.51    30994.26    441.37 o
   3   2   0        8.81        7.45     13.91 o
   4   2   0      698.86      708.32     22.27 o
   5   2   0        4.67       -1.74     16.70 o
   6   2   0    26917.00    25869.44    278.32 o
   7   2   0      213.05      184.11     16.34 o
   8   2   0    40545.21    35380.30    324.82 o
   9   2   0     1579.78     1448.83     28.11 o
  10   2   0     3002.03     2966.93     38.95 o
  11   2   0      833.65      798.29     28.44 o
  12   2   0      917.49      870.61     31.62 o
  13   2   0     1068.96     1130.24     34.62 o
  14   2   0     5098.26     4893.64     78.52 o
  15   2   0        5.65       56.69     35.77 o
  16   2   0      594.84      590.56     36.85 o
  17   2   0       44.71       -8.67     45.77 o
  18   2   0       62.22       56.96     38.17 o
  19   2   0      101.53       85.20     42.87 o
  20   2   0        7.08      -23.88     46.75 o
  21   2   0       10.62       59.40     42.62 o
  22   2   0       67.68       43.13     61.16 o
   1   3   0     1952.87     1891.83     26.79 o
   2   3   0      966.29      833.47     50.75 o
   3   3   0      819.48      684.33     90.99 o
   4   3   0       68.53       57.88     27.19 o
   5   3   0    48802.39    45153.42    801.08 o
   6   3   0      472.07      403.50     24.06 o
   7   3   0     3935.81     3844.79     51.36 o
   8   3   0     1298.01     1236.08     37.34 o
   9   3   0     4199.58     4406.65     64.20 o
  10   3   0     2314.42     2229.19     51.64 o
  11   3   0    18155.60    17127.08    129.93 o
  12   3   0     1651.79     1584.22     50.69 o
  13   3   0     2494.05     2353.65     63.48 o
  14   3   0      665.39      663.73    117.10 o
  15   3   0       77.42       79.72     41.71 o
  16   3   0       90.64       89.56     48.88 o
  17   3   0      354.32      357.85    104.54 o
  18   3   0        2.74      -24.76     65.38 o
  19   3   0       44.47        2.19     49.89 o
  20   3   0       24.11      -13.11     77.82 o
  21   3   0      243.26      454.03     60.59 o
  22   3   0        7.28      -85.82     85.82 o
   0   4   0    65142.89    62207.49    285.45 o
   1   4   0      345.00      430.32     19.71 o
   2   4   0     5810.10     6244.66    117.89 o
   3   4   0       54.45       27.15     22.97 o
   4   4   0      909.51      999.92     26.83 o
   5   4   0     2392.43     2273.60     41.91 o
   6   4   0     6497.53     6380.67    143.61 o
   7   4   0      756.79      670.95     86.77 o
   8   4   0    13109.56    12955.67    371.73 o
   9   4   0      538.75      449.18     67.44 o
  10   4   0     6162.90     6065.98     78.36 o
  11   4   0      348.45      361.75     47.80 o
  12   4   0       36.84       54.44     39.70 o
  13   4   0       71.68       62.41     36.90 o
  14   4   0     1993.78     1942.23     63.58 o
  15   4   0       37.44      -58.87     58.87 o
  16   4   0      655.59      683.68     54.41 o
  17   4   0       55.80       87.71     48.80 o
  18   4   0      285.11      368.77     79.02 o
  19   4   0       22.35       37.20     77.92 o
  20   4   0       39.97       57.91     77.18 o
  21   4   0       45.23       15.68     84.82 o
  22   4   0       78.59       72.92     74.28 o
   1   5   0     6189.81     6509.94     54.41 o
   2   5   0     1104.68      928.33     35.83 o
   3   5   0    41830.49    40031.12    569.23 o
   4   5   0      537.52      503.59     26.21 o
   5   5   0     7963.84     7934.50    235.68 o
   6   5   0       50.16       33.08     31.41 o
   7   5   0        6.66        9.77     26.87 o
   8   5   0      139.40      203.69     28.02 o
   9   5   0     1320.99     1349.60     43.92 o
  10   5   0        2.87      -40.18     49.77 o
  11   5   0       24.13       10.20     36.93 o
  12   5   0      809.66      793.26     44.76 o
  13   5   0     2676.17     2577.41     71.75 o
  14   5   0      228.32      233.46     41.15 o
  15   5   0      185.22      174.14     44.68 o
  16   5   0       65.81      -33.10     63.92 o
  17   5   0      195.06      258.06     47.67 o
  18   5   0      228.25      285.77     54.50 o
  19   5   0      832.30      854.33     66.35 o
  20   5   0       52.78       -4.40     68.42 o
  21   5   0       44.63       -2.00     90.08 o
   0   6   0     9486.58     7634.27     92.27 o
   1   6   0     2301.54     2139.72     38.31 o
   2   6   0    10152.87    10543.40    253.84 o
   3   6   0      693.03      686.28     27.74 o
   4   6   0      269.17      231.20     23.59 o
   5   6   0      154.49      159.53     23.25 o
   6   6   0     2507.93     2296.46     75.88 o
   7   6   0      144.74      174.30     45.74 o
   8   6   0     1240.31     1217.47     41.37 o
   9   6   0      102.93      129.40     31.76 o
  10   6   0       31.83       36.52     35.20 o
  11   6   0      132.93       88.71     40.23 o
  12   6   0        1.34       57.56     41.62 o
  13   6   0      103.86      102.01     41.52 o
  14   6   0       17.04       29.16     56.21 o
  15   6   0      257.30      305.57     91.09 o
  16   6   0     1697.67     1709.73     67.84 o
  17   6   0      211.90      304.16     52.19 o
  18   6   0      146.56      125.26     77.74 o
  19   6   0      449.22      512.56     63.02 o
  20   6   0        3.67      -14.24     77.68 o
  21   6   0      100.07       65.24     87.04 o
   1   7   0     1277.17     1395.57     36.37 o
   2   7   0      987.74      982.31     32.34 o
   3   7   0     3405.97     3090.11     50.18 o
   4   7   0       22.24       51.45     27.51 o
   5   7   0    10616.38    10457.90     91.20 o
   6   7   0      520.52      526.14     33.18 o
   7   7   0        3.61      -23.65     37.34 o
   8   7   0        1.45      -43.28     43.28 o
   9   7   0      176.05      208.17     32.59 o
  10   7   0      526.05      497.14     40.38 o
  11   7   0     8134.69     7906.81    102.30 o
  12   7   0       29.15       33.23    109.35 o
  13   7   0        8.61      -21.97     84.81 o
  14   7   0      298.82      320.76     62.43 o
  15   7   0       86.80      237.23     44.31 o
  16   7   0      383.70      297.40     54.13 o
  17   7   0      137.66       86.21     74.89 o
  18   7   0       14.74       68.01     60.76 o
  19   7   0      167.08      240.19     56.01 o
  20   7   0        0.86       47.67     66.16 o
  21   7   0      301.03      330.79     66.21 o
   0   8   0     2464.90     2819.93     72.83 o
   1   8   0      601.14      600.06     33.47 o
   2   8   0     4954.02     4989.98     67.53 o
   3   8   0       33.38       46.36     26.08 o
   4   8   0       39.85       98.97     27.47 o
   5   8   0        0.19       41.52     27.76 o
   6   8   0       46.92       36.91     39.83 o
   7   8   0      383.04      434.03     35.13 o
   8   8   0     9959.75     9863.29    405.60 o
   9   8   0       52.46      102.56     38.22 o
  10   8   0     2104.15     2116.24     68.91 o
  11   8   0     1369.14     1372.21     82.65 o
  12   8   0        0.64       -2.35     53.91 o
  13   8   0      272.81      262.46     45.55 o
  14   8   0     1604.59     1694.48     66.13 o
  15   8   0      234.05      326.76     50.02 o
  16   8   0       69.23        3.49     65.68 o
  17   8   0       78.96       73.05     78.83 o
  18   8   0      515.56      585.45     63.66 o
  19   8   0       23.98       52.17     77.92 o
  20   8   0       36.16      -19.48    148.52 o
   1   9   0        2.81       -3.37     37.69 o
   2   9   0      708.77      692.48     63.51 o
   3   9   0     1640.35     1661.84     73.03 o
   4   9   0       84.78      103.84     42.21 o
   5   9   0     7279.90     6829.03     84.89 o
   6   9   0      377.55      363.80     36.30 o
   7   9   0      693.20      653.21     40.11 o
   8   9   0     1059.92     1104.91     93.74 o
   9   9   0      337.66      405.93     39.75 o
  10   9   0       78.55       13.35     58.03 o
  11   9   0     4787.07     4782.92    104.83 o
  12   9   0      238.86      202.85     45.92 o
  13   9   0     1391.47     1411.65     62.28 o
  14   9   0      131.23       76.18    139.48 o
  15   9   0       64.62       22.37     52.95 o
  16   9   0       11.85        5.76     71.10 o
  17   9   0      627.54      740.40     85.79 o
  18   9   0        6.62       46.61     54.79 o
  19   9   0      104.46      145.17     55.34 o
  20   9   0        0.06      -37.18     86.69 o
   0  10   0      498.12      530.26     50.45 o
   1  10   0       17.20       10.59     42.08 o
   2  10   0      712.84      719.07     45.64 o
   3  10   0      451.69      409.32     35.93 o
   4  10   0       35.63        3.81     46.22 o
   5  10   0     1132.58     1056.34     52.52 o
   6  10   0     1548.56     1627.54     51.00 o
   7  10   0       69.50       -4.50     51.14 o
   8  10   0      425.48      455.37     42.10 o
   9  10   0      829.13      740.11     49.32 o
  10  10   0     3263.95     3211.53     87.07 o
  11  10   0      196.58      246.19     43.01 o
  12  10   0       48.34       96.46     42.49 o
  13  10   0        1.56      -21.42     62.70 o
  14  10   0      199.47      207.56     49.01 o
  15  10   0       62.58       35.58     68.67 o
  16  10   0     1395.46     1497.54     75.72 o
  17  10   0       75.98       49.50     60.96 o
  18  10   0       19.85       45.05     82.49 o
  19  10   0       64.27       51.64     80.49 o
   1  11   0      530.52      513.18     54.28 o
   2  11   0       25.19      117.73     62.53 o
   3  11   0     9951.23     9536.44    151.95 o
   4  11   0       10.75      -15.79     41.23 o
   5  11   0      514.18      537.94     40.30 o
   6  11   0      278.04      249.39     61.15 o
   7  11   0      495.94      577.08     43.45 o
   8  11   0        1.38        2.27     55.18 o
   9  11   0     1260.20     1219.83     70.87 o
  10  11   0        2.59      -56.54     56.54 o
  11  11   0      778.95      857.82     54.61 o
  12  11   0        6.86      -48.00     62.02 o
  13  11   0      707.83      660.70     59.00 o
  14  11   0       29.91      -37.33     74.70 o
  15  11   0       28.49       51.90     58.90 o
  16  11   0      117.83      127.27    126.14 o
  17  11   0        8.90      -33.60     78.83 o
  18  11   0      111.67       81.35     60.80 o
   0  12   0     7392.98     6452.82    133.69 o
   1  12   0       78.55      -24.84     54.53 o
   2  12   0     2531.43     2628.94     67.24 o
   3  12   0        2.53        6.33     50.60 o
   4  12   0        6.98       27.42     40.11 o
   5  12   0      175.44      180.17     40.67 o
   6  12   0     2269.18     2218.44     72.93 o
   7  12   0        0.20       29.85     51.69 o
   8  12   0     1524.91     1644.87     62.25 o
   9  12   0      145.93       85.27     78.04 o
  10  12   0      245.42      275.50     46.57 o
  11  12   0       90.34       82.53     46.78 o
  12  12   0        3.74       18.36     63.71 o
  13  12   0      223.74      184.16     52.01 o
  14  12   0       75.37       70.61     73.61 o
  15  12   0        2.20      -36.42    134.87 o
  16  12   0      254.34      379.80     69.20 o
  17  12   0       23.07       93.74     84.29 o
   1  13   0      820.13      861.41     83.04 o
   2  13   0       73.32       79.86     44.52 o
   3  13   0     2811.97     2743.44     71.83 o
   4  13   0       20.28      -57.21     57.21 o
   5  13   0     4279.62     4081.15     85.44 o
   6  13   0        3.20       96.55     47.34 o
   7  13   0       44.02       21.23     47.79 o
   8  13   0       67.01      132.87     63.21 o
   9  13   0       21.65      -16.99     62.54 o
  10  13   0       85.78       77.27     61.06 o
  11  13   0     1422.18     1496.72     71.90 o
  12  13   0        6.57       68.95    123.68 o
  13  13   0      127.60      177.52     53.99 o
  14  13   0       29.50      -18.05     80.87 o
  15  13   0       33.24       18.56     78.64 o
  16  13   0      164.93      259.57    139.98 o
   0  14   0     1430.19     1255.66     82.06 o
   1  14   0        4.46       44.30     70.77 o
   2  14   0     1635.81     1699.92     63.31 o
   3  14   0      182.49      150.13    115.53 o
   4  14   0        5.11        7.81     61.45 o
   5  14   0      222.83      224.40     61.45 o
   6  14   0      410.51      425.92     52.80 o
   7  14   0       10.54       14.44     66.14 o
   8  14   0     1888.90     1902.64     73.79 o
   9  14   0      319.90      364.62     52.88 o
  10  14   0      545.15      564.43     61.55 o
  11  14   0       59.55       34.67    176.69 o
  12  14   0        5.97        8.82     62.63 o
  13  14   0       10.04      -29.32    177.87 o
  14  14   0      757.34      773.20     72.81 o
  15  14   0        1.74        2.88     84.05 o
   1  15   0      191.32      137.56     80.49 o
   2  15   0      655.53      649.86     54.48 o
   3  15   0     1231.31     1182.09     67.53 o
   4  15   0        0.88      -32.55     63.07 o
   5  15   0      296.79      166.98     77.35 o
   6  15   0      762.61      774.75     60.59 o
   7  15   0      677.57      736.08     70.28 o
   8  15   0      117.10       99.83     54.28 o
   9  15   0      242.65      239.67     57.33 o
  10  15   0       23.45       18.48     76.52 o
  11  15   0      594.97      689.49    101.79 o
  12  15   0       16.42      -51.89     79.19 o
  13  15   0     1030.22     1195.31     88.93 o
  14  15   0       15.68       88.77     87.52 o
   0  16   0     3173.24     2919.86    123.88 o
   1  16   0       34.77       -0.75     70.77 o
   2  16   0      243.45      286.70     52.12 o
   3  16   0       17.40       53.51    125.35 o
   4  16   0       21.33       85.28    101.69 o
   5  16   0       45.98      102.14     57.19 o
   6  16   0     2072.19     2136.33     92.37 o
   7  16   0        0.17      -91.39     91.39 o
   8  16   0      489.88      577.36    179.04 o
   9  16   0       13.09       18.15     80.22 o
  10  16   0      459.31      389.84     63.69 o
  11  16   0       51.31       19.99     80.88 o
  12  16   0       14.90       48.14     69.40 o
  13  16   0        2.41      -82.22     82.22 o
   1  17   0      321.29      369.66     55.04 o
   2  17   0      120.21      157.25     54.13 o
   3  17   0     1232.06     1243.62     70.87 o
   4  17   0        0.86      -55.61     76.09 o
   5  17   0      648.31      665.67     63.09 o
   6  17   0       69.16      -70.70    189.35 o
   7  17   0       47.08      104.17     57.15 o
   8  17   0       24.09       18.25     80.36 o
   9  17   0      198.76      282.02     58.92 o
  10  17   0       45.77       80.97     72.50 o
  11  17   0       68.39       80.93    112.49 o
   0  18   0     1013.53      927.61    107.39 o
   1  18   0      159.40      184.98     59.89 o
   2  18   0      877.88     1109.53     69.75 o
   3  18   0       31.20      -92.27     92.27 o
   4  18   0       42.70       26.36     81.29 o
   5  18   0       68.91      155.40     55.46 o
   6  18   0      337.95      345.39     64.27 o
   7  18   0       65.88       97.69     68.05 o
   8  18   0      773.22      765.17     71.48 o
   1  19   0      188.83       97.40     70.16 o
   2  19   0       10.09       41.34    158.43 o
   3  19   0      119.68      180.18     58.64 o
   4  19   0        6.73       61.12     79.77 o
   5  19   0      485.17      307.09    169.62 o
 -22   1   1       61.56      154.80     42.95 o
 -21   1   1       62.17      186.61     39.70 o
 -20   1   1      171.11      259.83     37.29 o
 -19   1   1       79.43      108.11     40.01 o
 -18   1   1       64.81       74.99     36.21 o
 -17   1   1       34.51       44.15     37.77 o
 -16   1   1        0.16        0.36     37.77 o
 -15   1   1      201.67      245.90     41.77 o
 -14   1   1      356.04      371.73     28.72 o
 -13   1   1     1499.13     1429.03     36.44 o
 -12   1   1     5684.16     5353.67     59.07 o
 -11   1   1      307.98      286.70     23.53 o
 -10   1   1       24.87       43.86     29.09 o
  -9   1   1     1042.08     1027.45     24.69 o
  -8   1   1     1380.97     1480.54     29.33 o
  -7   1   1     1114.07     1183.49     35.70 o
  -6   1   1     1498.97     1817.32     50.18 o
  -5   1   1     1385.81     1361.90     18.84 o
  -4   1   1    41919.42    38708.95    304.53 o
  -3   1   1      104.42      175.24     63.76 o
  -2   1   1     1333.53     1565.91     18.33 o
   1   1   1      128.50      169.81      7.88 o
   2   1   1    55655.67    50594.23   1299.87 o
   3   1   1     2655.73     2739.41     51.57 o
   4   1   1    32405.07    28467.52    271.04 o
   5   1   1     6423.38     6204.84     69.91 o
   6   1   1      834.65      782.98     18.72 o
   7   1   1     1612.49     1781.52     28.39 o
   8   1   1       15.20        1.47     22.65 o
   9   1   1     3265.29     3111.64     37.36 o
  10   1   1    11228.66    10414.23     67.22 o
  11   1   1     1674.46     1474.02     34.91 o
  12   1   1      727.46      706.58     29.64 o
  13   1   1       38.17       51.00     28.36 o
  14   1   1       38.86       33.28     42.25 o
  15   1   1        6.01       23.68     40.30 o
  16   1   1       12.81       59.90     35.12 o
  17   1   1       79.57      115.24     34.92 o
  18   1   1      116.25       60.63     39.67 o
  19   1   1       31.16        4.69     51.02 o
  20   1   1        9.48       48.57     54.99 o
  21   1   1       49.92        0.74     48.42 o
  22   1   1       21.89      -38.15     55.48 o
 -22   2   1        5.40      -57.67     57.67 o
 -21   2   1       18.08      -24.15     50.38 o
 -20   2   1       67.87       90.33     48.06 o
 -19   2   1        9.32       65.58     50.33 o
 -18   2   1       17.05       23.84     40.84 o
 -17   2   1        8.57      -32.21     45.14 o
 -16   2   1       52.82       34.87     33.53 o
 -15   2   1     1130.09     1120.73     39.36 o
 -14   2   1        0.39      -18.41     32.29 o
 -13   2   1       60.21       87.19     27.15 o
 -12   2   1      812.36      763.58     29.56 o
 -11   2   1      184.43      156.59     22.70 o
 -10   2   1      183.03      185.11     20.02 o
  -9   2   1     9517.40     9169.27    109.12 o
  -8   2   1        2.86       19.05     19.66 o
  -7   2   1     1465.53     1527.33     31.82 o
  -6   2   1      478.61      480.16     15.87 o
  -5   2   1      347.98      305.43     13.42 o
  -4   2   1     1348.47     1506.56     18.77 o
  -3   2   1    10039.57     9559.60    111.81 o
  -2   2   1     1074.81      973.67     14.13 o
  -1   2   1    39268.04    39477.04    186.54 o
   0   2   1       91.68      107.47      9.03 o
   1   2   1     2188.64     2196.84     31.62 o
   2   2   1      283.82      274.82     13.93 o
   3   2   1      644.86      769.55     19.35 o
   4   2   1      857.99      875.35     21.94 o
   5   2   1     4121.92     4598.69     32.83 o
   6   2   1     3988.41     3893.27     45.92 o
   7   2   1    10732.14     9856.46     54.13 o
   8   2   1      555.26      553.27     24.43 o
   9   2   1       29.31        6.02     35.03 o
  10   2   1      251.38      268.99     21.45 o
  11   2   1       85.41       43.15     32.63 o
  12   2   1      211.07      154.24     24.38 o
  13   2   1      900.36      835.04     32.98 o
  14   2   1      372.27      372.83     30.75 o
  15   2   1      932.22      930.94     37.46 o
  16   2   1      127.45      112.06     32.02 o
  17   2   1       11.39      -30.82     43.14 o
  18   2   1       43.87       92.47     43.00 o
  19   2   1       21.02       32.39     45.82 o
  20   2   1       17.74      -57.16     57.16 o
  21   2   1       62.52       52.22     48.47 o
  22   2   1       39.05       34.71     61.25 o
 -22   3   1       11.82     -117.58    184.05 o
 -21   3   1       32.33      -78.25     83.43 o
 -20   3   1        0.08       35.74    107.78 o
 -19   3   1        9.38       48.76     65.66 o
 -18   3   1       26.94       52.25     64.82 o
 -17   3   1       17.90      -67.53     67.53 o
 -16   3   1      109.39       90.14     41.55 o
 -15   3   1      139.00      106.58     47.03 o
 -14   3   1      254.14      159.12     40.29 o
 -13   3   1      437.13      391.59     38.45 o
 -12   3   1      887.84      841.31     44.60 o
 -11   3   1      101.50       10.06     49.77 o
 -10   3   1      353.57      379.89     53.50 o
  -9   3   1     2188.48     2195.18     47.25 o
  -8   3   1      427.79      370.19     28.35 o
  -7   3   1      283.00      292.51     37.50 o
  -6   3   1     1032.86     1189.01     30.68 o
  -5   3   1       19.31       25.52     17.14 o
  -4   3   1     4944.63     4729.78     97.77 o
  -3   3   1     1227.14     1315.05     25.47 o
  -2   3   1     4122.35     4161.44     36.85 o
  -1   3   1      492.01      474.55     18.94 o
   0   3   1      116.78      112.80     15.96 o
   1   3   1     1013.40     1060.84     22.21 o
   2   3   1     1607.75     1586.19     46.33 o
   3   3   1      305.24      317.07     17.97 o
   4   3   1     6150.02     6588.03     79.12 o
   5   3   1      217.28      243.53     21.72 o
   6   3   1        2.88      -27.69     27.69 o
   7   3   1      722.10      747.83     30.05 o
   8   3   1     3492.97     3209.01     57.03 o
   9   3   1      222.03      267.28     60.27 o
  10   3   1      917.35      779.87     50.94 o
  11   3   1      207.96      225.35     35.04 o
  12   3   1      676.49      641.95     41.63 o
  13   3   1      100.22      146.83     37.25 o
  14   3   1       31.43      -89.77    122.60 o
  15   3   1       56.74       14.36     60.41 o
  16   3   1        8.07      -54.51     61.35 o
  17   3   1        0.60      -57.62     62.66 o
  18   3   1       25.82       -2.59     56.07 o
  19   3   1        7.38      100.60     57.56 o
  20   3   1        0.97      -78.96     78.96 o
  21   3   1        0.00       57.07     76.29 o
  22   3   1        0.47      -85.72     85.72 o
 -22   4   1       22.52        6.81     70.31 o
 -21   4   1       18.32      -20.90     63.87 o
 -20   4   1        2.28      -75.27     75.27 o
 -19   4   1       82.74       99.30     93.64 o
 -18   4   1        3.79      -58.54     66.42 o
 -17   4   1      332.28      389.59     49.55 o
 -16   4   1      262.68      188.65     56.44 o
 -15   4   1      122.53       58.90     57.13 o
 -14   4   1       65.89       42.56     54.63 o
 -13   4   1       23.70       72.73     37.91 o
 -12   4   1      134.76      109.08     34.17 o
 -11   4   1      146.91       15.10     45.98 o
 -10   4   1      222.53      147.61     37.69 o
  -9   4   1      377.69      410.93     39.46 o
  -8   4   1       32.29      -25.82     36.23 o
  -7   4   1     2076.30     1817.66     58.70 o
  -6   4   1     1003.79     1180.67     50.26 o
  -5   4   1      316.53      296.24     22.42 o
  -4   4   1        1.90      -13.22     25.19 o
  -3   4   1    12038.27    12035.31     84.82 o
  -2   4   1     3047.95     3318.27     43.58 o
  -1   4   1    90094.32    79902.05    810.90 o
   0   4   1       78.40       95.08     16.31 o
   1   4   1     1153.32     1285.66     32.29 o
   2   4   1       21.60       22.00     23.46 o
   3   4   1      211.14      225.01     37.50 o
   4   4   1      291.22      301.40     20.75 o
   5   4   1      544.01      523.55     24.42 o
   6   4   1       72.44       87.01     21.31 o
   7   4   1     6986.13     6852.02    143.80 o
   8   4   1     1304.59     1339.14     39.15 o
   9   4   1      720.77      745.63     34.43 o
  10   4   1      151.27      180.98     64.29 o
  11   4   1        4.24       34.40     36.32 o
  12   4   1        6.25       14.57     38.78 o
  13   4   1      271.79      307.28     47.41 o
  14   4   1      602.57      494.72     45.39 o
  15   4   1       27.90       83.87     39.60 o
  16   4   1       16.47       51.84     57.54 o
  17   4   1       23.74       22.61     60.39 o
  18   4   1       42.58       36.55     80.59 o
  19   4   1        8.17      -39.92     72.99 o
  20   4   1      110.60       15.47     78.53 o
  21   4   1        8.44      -89.42     89.42 o
 -22   5   1       26.36       71.13     62.04 o
 -21   5   1        8.97       -7.32     80.23 o
 -20   5   1        0.00     -100.61    100.61 o
 -19   5   1        2.27       39.88    105.72 o
 -18   5   1       39.86      -12.99     71.48 o
 -17   5   1       68.12      161.84     53.89 o
 -16   5   1        0.11       65.76     66.26 o
 -15   5   1        8.09      -20.29     58.16 o
 -14   5   1      154.30       58.24     57.16 o
 -13   5   1        1.54       37.11     50.43 o
 -12   5   1      173.51      252.11     35.32 o
 -11   5   1      256.89      262.49     34.78 o
 -10   5   1      195.24      136.98     32.17 o
  -9   5   1        4.72      -29.34     56.34 o
  -8   5   1       59.51       54.35     25.26 o
  -7   5   1      137.36      116.45     25.89 o
  -6   5   1      141.16      177.27     22.62 o
  -5   5   1      303.24      399.79     24.08 o
  -4   5   1     4086.06     3954.53     57.42 o
  -3   5   1      294.06      435.56     24.74 o
  -2   5   1     1192.75     1268.27     51.04 o
  -1   5   1     3580.80     3784.23     42.76 o
   0   5   1      281.62      281.18     19.50 o
   1   5   1     6319.54     6403.05    205.45 o
   2   5   1    14134.36    15201.76    172.96 o
   3   5   1      285.87      367.46     41.82 o
   4   5   1        6.82        3.64     35.14 o
   5   5   1        9.92       37.28     23.71 o
   6   5   1      235.77      253.45     25.95 o
   7   5   1      463.54      396.40     29.76 o
   8   5   1       66.27       89.98     27.56 o
   9   5   1       37.00       11.98     44.47 o
  10   5   1        2.92        8.27     41.69 o
  11   5   1      306.03      327.54     34.77 o
  12   5   1       60.72       -7.46     80.10 o
  13   5   1      142.60       83.99     44.97 o
  14   5   1        8.65      -53.21     53.21 o
  15   5   1       59.35       79.65     48.81 o
  16   5   1      126.43      157.64     43.74 o
  17   5   1       47.60      122.89     56.03 o
  18   5   1      146.61       99.35     62.96 o
  19   5   1       19.17       35.53     71.87 o
  20   5   1       44.99      -31.20    100.22 o
  21   5   1        1.53      -17.21    134.77 o
 -21   6   1        5.35      -62.63     78.43 o
 -20   6   1       18.89       48.71     62.89 o
 -19   6   1       10.11       44.46     80.98 o
 -18   6   1        3.09      -57.91     70.23 o
 -17   6   1       47.21       78.66     52.58 o
 -16   6   1       86.15       44.90     66.34 o
 -15   6   1      212.48      221.35     43.69 o
 -14   6   1       25.86       53.18     37.00 o
 -13   6   1       31.40      -53.94     53.94 o
 -12   6   1      155.60      141.48     62.72 o
 -11   6   1      447.21      393.88     38.66 o
 -10   6   1       23.49       30.49     35.91 o
  -9   6   1    11161.49    10441.36    204.27 o
  -8   6   1      296.20      338.68     65.67 o
  -7   6   1      461.92      410.05     30.58 o
  -6   6   1      383.61      318.23     27.55 o
  -5   6   1       66.76       82.38     34.16 o
  -4   6   1       35.27      155.22     22.39 o
  -3   6   1     4829.52     5066.73     55.73 o
  -2   6   1       69.44       69.10     21.50 o
  -1   6   1     9489.15    10182.76    201.13 o
   0   6   1      666.32      678.00     26.29 o
   1   6   1     1030.60      949.72     28.67 o
   2   6   1        2.59       58.75     24.25 o
   3   6   1      288.42      293.91     24.90 o
   4   6   1      306.44      310.12     39.56 o
   5   6   1      543.05      572.00     29.08 o
   6   6   1      167.61      141.59     76.76 o
   7   6   1      595.20      575.73     33.11 o
   8   6   1      326.56      303.66     32.57 o
   9   6   1       76.78       76.89     30.38 o
  10   6   1      192.09      249.08     33.86 o
  11   6   1        6.44      -49.34     55.85 o
  12   6   1      521.69      577.79     45.94 o
  13   6   1      982.85      950.23     67.53 o
  14   6   1      143.38      138.98     40.88 o
  15   6   1      541.72      532.27    126.04 o
  16   6   1       18.40       46.84     51.34 o
  17   6   1        0.17       43.20     67.67 o
  18   6   1        2.02       -6.49     63.02 o
  19   6   1        0.16      -73.60     73.60 o
  20   6   1       15.33      -80.49     80.49 o
  21   6   1       96.30      192.38     72.15 o
 -21   7   1        3.91      134.04     94.14 o
 -20   7   1      134.31      122.95     68.42 o
 -19   7   1       54.00       18.46     78.50 o
 -18   7   1      211.79      250.69     65.57 o
 -17   7   1        2.06      -15.21     65.44 o
 -16   7   1       58.98      132.81     54.09 o
 -15   7   1       19.50       53.44     57.50 o
 -14   7   1       11.87      -33.75     45.15 o
 -13   7   1      129.26      163.08     52.42 o
 -12   7   1      767.66      806.11     46.08 o
 -11   7   1       23.97       13.36     48.49 o
 -10   7   1       55.57      -16.07     48.83 o
  -9   7   1     1312.09     1283.08    100.02 o
  -8   7   1        2.56       -4.38     60.47 o
  -7   7   1       98.44       87.57     49.96 o
  -6   7   1      555.41      505.03     52.91 o
  -5   7   1     2391.76     2179.71     61.35 o
  -4   7   1     2107.86     2007.37     58.40 o
  -3   7   1        7.85      -16.39     40.93 o
  -2   7   1      467.54      427.44     26.31 o
  -1   7   1      396.77      417.07     26.93 o
   0   7   1        0.10       -4.16     36.42 o
   1   7   1     2728.93     2838.00     46.71 o
   2   7   1     6206.58     5698.87     63.37 o
   3   7   1       39.76        6.52     34.76 o
   4   7   1     8857.94     8237.60     78.85 o
   5   7   1      180.59      137.59     27.00 o
   6   7   1      677.91      663.46     34.77 o
   7   7   1      937.95      978.95     39.63 o
   8   7   1     1172.91     1178.79     43.65 o
   9   7   1      172.10      143.26     38.77 o
  10   7   1     1453.20     1467.66     50.81 o
  11   7   1      562.77      563.45     43.45 o
  12   7   1       31.11       59.60     54.18 o
  13   7   1        5.14       -1.38     70.58 o
  14   7   1        1.45       20.37     54.40 o
  15   7   1       90.80      126.52     53.81 o
  16   7   1        1.04      -20.01     65.98 o
  17   7   1      140.36      101.81    107.68 o
  18   7   1      106.38      150.31     52.87 o
  19   7   1       38.70       75.16     63.99 o
  20   7   1        0.58      -59.55     81.70 o
 -20   8   1        2.98       -4.96     77.83 o
 -19   8   1        5.65       64.35     63.58 o
 -18   8   1        0.07      -19.51     79.12 o
 -17   8   1        7.65       65.95     54.85 o
 -16   8   1       17.53       84.35    119.36 o
 -15   8   1      299.64      328.53     48.89 o
 -14   8   1        3.19      -31.19     61.82 o
 -13   8   1       76.74       52.07    133.69 o
 -12   8   1        6.50      -46.11     57.82 o
 -11   8   1      867.47      861.66     48.92 o
 -10   8   1       35.83       20.22     45.81 o
  -9   8   1      165.98      167.11     33.87 o
  -8   8   1       13.33      -64.20     64.20 o
  -7   8   1      735.17      760.71     39.27 o
  -6   8   1       27.80      -20.56     41.78 o
  -5   8   1        2.24      -30.29     65.77 o
  -4   8   1     1190.60     1160.15     61.74 o
  -3   8   1     1237.98     1133.20     38.56 o
  -2   8   1     1005.78     1120.22     37.26 o
  -1   8   1     1191.97     1459.98    140.07 o
   0   8   1      919.33      900.49     36.12 o
   1   8   1       18.00      -32.68     51.63 o
   2   8   1       16.89       17.89     31.12 o
   3   8   1       22.82       -9.49     37.39 o
   4   8   1     4811.17     4726.64     66.94 o
   5   8   1       46.20       58.35     49.96 o
   6   8   1       22.14       45.31     62.53 o
   7   8   1       12.15       -4.30     44.95 o
   8   8   1      734.53      690.60     41.51 o
   9   8   1      383.01      387.25     37.01 o
  10   8   1       14.37        6.27     48.45 o
  11   8   1      249.99      222.73     40.06 o
  12   8   1      208.88      225.96     41.21 o
  13   8   1        0.52       27.71     54.64 o
  14   8   1       18.82      -50.43     61.41 o
  15   8   1        0.09       84.28     45.22 o
  16   8   1       14.16      -42.81     70.05 o
  17   8   1       46.84       57.50     53.30 o
  18   8   1       32.17       60.68     75.98 o
  19   8   1       10.35      -52.77     80.44 o
  20   8   1        0.02      -21.12     78.63 o
 -20   9   1       55.20        9.39    159.02 o
 -19   9   1       12.49       15.93     79.69 o
 -18   9   1        0.99      -63.31     76.97 o
 -17   9   1       20.08      117.45     57.33 o
 -16   9   1       13.82      -33.04     69.49 o
 -15   9   1       31.91      -57.06     66.74 o
 -14   9   1      322.07      354.43     50.25 o
 -13   9   1       22.42      -30.71    102.28 o
 -12   9   1      667.74      661.52     71.75 o
 -11   9   1       97.35       94.69     89.33 o
 -10   9   1      121.23       45.66     56.63 o
  -9   9   1      202.01      182.48     37.23 o
  -8   9   1        6.42       74.62     31.57 o
  -7   9   1     1149.98     1129.10     44.82 o
  -6   9   1     4021.61     3767.21     67.12 o
  -5   9   1        8.49      -44.03     44.03 o
  -4   9   1      304.13      392.76    111.80 o
  -3   9   1      363.78      332.25     31.58 o
  -2   9   1        9.93      -31.95     39.56 o
  -1   9   1       31.48       38.95     37.76 o
   0   9   1      355.92      402.15     31.00 o
   1   9   1      652.95      533.95     35.34 o
   2   9   1     1327.50     1479.51     53.10 o
   3   9   1      138.04       59.76     47.41 o
   4   9   1     1870.32     1824.10     48.85 o
   5   9   1      362.22      307.90     32.83 o
   6   9   1      179.45      158.07     33.87 o
   7   9   1       10.68       33.88     44.53 o
   8   9   1      242.29      239.99     35.28 o
   9   9   1       68.81       -6.34     52.68 o
  10   9   1     1151.91     1182.84     51.85 o
  11   9   1       30.98       35.57     56.74 o
  12   9   1       55.76      113.04     52.22 o
  13   9   1        2.26       35.63     59.51 o
  14   9   1        0.95      -11.37     61.14 o
  15   9   1       63.36      144.26     55.34 o
  16   9   1       86.46      105.84     54.76 o
  17   9   1      150.44      250.81     56.63 o
  18   9   1      241.73      370.90     58.78 o
  19   9   1        4.91       -8.62     76.21 o
 -19  10   1        6.52       -4.89     79.53 o
 -18  10   1        1.88       38.58     79.12 o
 -17  10   1       13.10      -81.08     81.08 o
 -16  10   1        0.48       23.92     72.93 o
 -15  10   1      294.43      263.24     52.40 o
 -14  10   1       32.06       65.85     50.83 o
 -13  10   1        5.10       -5.81     57.03 o
 -12  10   1       42.37       27.49     69.60 o
 -11  10   1      187.21      126.22     80.49 o
 -10  10   1       38.15       64.83     47.22 o
  -9  10   1      727.23      697.64     46.57 o
  -8  10   1       20.18      -16.54     49.28 o
  -7  10   1      857.61      875.79     65.67 o
  -6  10   1      188.18      255.09     59.09 o
  -5  10   1      103.01      132.36     60.37 o
  -4  10   1        7.68       27.43     37.51 o
  -3  10   1     1313.91     1068.64     44.76 o
  -2  10   1        0.05      -48.00     48.00 o
  -1  10   1      251.79      355.06     62.92 o
   0  10   1       28.04      -35.78     40.87 o
   1  10   1        0.07       38.27     60.37 o
   2  10   1       26.64      -42.54     42.54 o
   3  10   1       32.05        4.91     43.12 o
   4  10   1       46.55       -2.22     41.82 o
   5  10   1      377.30      327.42     52.42 o
   6  10   1      313.38      305.98     44.86 o
   7  10   1     2078.05     1968.06     59.48 o
   8  10   1      117.93      128.15     47.41 o
   9  10   1        5.57       47.90     52.33 o
  10  10   1       99.12      200.14     39.19 o
  11  10   1        0.84      -14.43     57.58 o
  12  10   1        0.12       33.72     87.75 o
  13  10   1      340.20      353.04     51.08 o
  14  10   1       96.19      -12.17     70.99 o
  15  10   1      288.33      398.62     55.26 o
  16  10   1       13.48      -73.94     73.94 o
  17  10   1        0.05       14.80     74.94 o
  18  10   1       37.91       74.22     66.50 o
  19  10   1       54.25       81.18     82.13 o
 -18  11   1       34.75        5.36    109.55 o
 -17  11   1        1.62      -77.06     77.06 o
 -16  11   1        0.02      -76.42     76.42 o
 -15  11   1       17.71       45.95     72.23 o
 -14  11   1      256.59      210.71     52.71 o
 -13  11   1        7.53       -6.21     65.45 o
 -12  11   1        0.18      -59.75     63.66 o
 -11  11   1        5.47       -7.87     61.87 o
 -10  11   1        0.31      -57.60     57.60 o
  -9  11   1       11.66      -55.50     55.50 o
  -8  11   1      589.83      513.34     45.18 o
  -7  11   1      289.30      298.16     42.12 o
  -6  11   1      638.91      650.24     43.49 o
  -5  11   1      137.23      100.46     41.51 o
  -4  11   1      563.94      497.88     39.63 o
  -3  11   1      497.88      507.27     41.15 o
  -2  11   1       55.91       70.11     38.02 o
  -1  11   1       30.83       50.07     41.52 o
   0  11   1        2.03       18.19     44.51 o
   1  11   1      611.57      608.50     72.34 o
   2  11   1        4.97      -26.99     45.39 o
   3  11   1        1.70      -17.60     47.31 o
   4  11   1      244.01      211.97     71.26 o
   5  11   1      792.86      789.48     46.21 o
   6  11   1        5.17      -17.22     51.70 o
   7  11   1      139.54       72.03     46.23 o
   8  11   1        0.08       15.97     54.09 o
   9  11   1        9.89       -9.57     55.65 o
  10  11   1        3.49       44.74     43.40 o
  11  11   1       31.53       61.28     50.20 o
  12  11   1       66.94       -8.62     66.51 o
  13  11   1        1.47      -37.79     63.05 o
  14  11   1        7.54       75.73     54.77 o
  15  11   1      136.26      276.81     52.12 o
  16  11   1        8.42       35.61    118.28 o
  17  11   1        8.36       22.15     82.21 o
  18  11   1       38.02        3.08     67.32 o
 -18  12   1        0.79       51.43     81.64 o
 -17  12   1      221.36      163.41     74.94 o
 -16  12   1       81.52       43.08     82.77 o
 -15  12   1        6.18      -12.43     71.10 o
 -14  12   1        2.04       37.24     69.52 o
 -13  12   1       10.11       -5.54     88.64 o
 -12  12   1        5.54      -48.03     68.08 o
 -11  12   1      106.55       17.20     65.87 o
 -10  12   1        4.69       -2.89     62.79 o
  -9  12   1       12.60      -40.58     61.29 o
  -8  12   1       23.86       28.35     57.56 o
  -7  12   1       55.76       -9.62     57.70 o
  -6  12   1        3.54       32.66     51.22 o
  -5  12   1      192.64      242.66    129.67 o
  -4  12   1        5.54       10.96     78.33 o
  -3  12   1        0.11       39.17     47.58 o
  -2  12   1       86.06       22.21     49.68 o
  -1  12   1      389.38      380.65     41.58 o
   0  12   1      148.27      125.64     37.62 o
   1  12   1       85.09       21.93     81.67 o
   2  12   1       22.25      107.48     34.68 o
   3  12   1       73.45       45.72     68.61 o
   4  12   1       84.76       76.47     44.22 o
   5  12   1     1769.62     1790.43    126.72 o
   6  12   1        4.01       -2.23     54.46 o
   7  12   1      493.38      453.86     81.18 o
   8  12   1        0.75       61.39     57.12 o
   9  12   1       39.54       74.22     47.05 o
  10  12   1        6.08      -61.77     61.77 o
  11  12   1       66.24      -17.27     68.56 o
  12  12   1       11.70       23.49     66.16 o
  13  12   1       68.60      -11.14     68.42 o
  14  12   1       67.43      129.22     83.83 o
  15  12   1        9.75       82.82     72.99 o
  16  12   1        4.86       60.83     78.29 o
  17  12   1       22.07       -8.42    155.68 o
 -17  13   1        0.82      -36.40     86.12 o
 -16  13   1       45.23      -54.83     86.25 o
 -15  13   1        0.33       13.57     88.93 o
 -14  13   1        4.77      -78.49     78.49 o
 -13  13   1       30.16       38.72     64.00 o
 -12  13   1       73.99       16.95     68.92 o
 -11  13   1      164.14      137.31     48.52 o
 -10  13   1        0.64       -2.74     63.71 o
  -9  13   1        2.23       47.26     59.39 o
  -8  13   1        0.35       68.69     39.60 o
  -7  13   1      443.20      382.72     48.30 o
  -6  13   1       38.67        8.87     59.33 o
  -5  13   1       66.90      115.99     46.63 o
  -4  13   1      496.21      522.34     49.37 o
  -3  13   1      384.44      439.20     58.31 o
  -2  13   1       13.87       11.69     52.91 o
  -1  13   1        4.14       17.51     51.48 o
   0  13   1      139.66      181.51     38.87 o
   1  13   1      139.78       66.61     48.15 o
   2  13   1       14.22      -23.79     68.52 o
   3  13   1        5.55       31.75     54.33 o
   4  13   1        2.66       -3.18     65.08 o
   5  13   1      361.21      391.20     46.36 o
   6  13   1       64.70      -23.43     58.89 o
   7  13   1       12.16       -4.76     58.77 o
   8  13   1        0.25       29.83     60.71 o
   9  13   1       20.50       15.08     64.17 o
  10  13   1       53.01       68.61     85.60 o
  11  13   1      100.78      -17.91     74.22 o
  12  13   1       22.38        9.02     68.56 o
  13  13   1       29.85       -0.76     75.78 o
  14  13   1        1.57      -15.35     71.68 o
  15  13   1       15.35       56.80     84.47 o
  16  13   1       65.55       68.88    111.51 o
 -16  14   1        0.21       12.74     72.15 o
 -15  14   1        0.45      -15.67    222.33 o
 -14  14   1       21.69      133.66     73.33 o
 -13  14   1       29.43      118.63     53.10 o
 -12  14   1       15.97       17.80     71.46 o
 -11  14   1       65.03       34.94     73.12 o
 -10  14   1       88.94      128.94     51.76 o
  -9  14   1     1003.18     1123.68     66.70 o
  -8  14   1      253.38      241.10     53.37 o
  -7  14   1       56.67       43.19     53.88 o
  -6  14   1      130.61      107.87     45.81 o
  -5  14   1        2.22       20.13     58.76 o
  -4  14   1      177.08      184.08     74.70 o
  -3  14   1     1548.32     1638.62     62.94 o
  -2  14   1        9.60       58.94     48.37 o
  -1  14   1       36.97       25.60     46.40 o
   0  14   1      101.12       73.57     49.35 o
   1  14   1       13.81      -15.33     52.10 o
   2  14   1        9.53      -15.07     80.79 o
   3  14   1      204.34      202.96     44.84 o
   4  14   1      207.53      206.46     48.39 o
   5  14   1       83.42      -27.03     65.99 o
   6  14   1       26.16       39.13     97.08 o
   7  14   1        2.13      -19.38     69.60 o
   8  14   1      235.68      214.20     59.09 o
   9  14   1      274.46      277.44     80.10 o
  10  14   1       14.17       44.55     73.94 o
  11  14   1        8.71       35.65     57.98 o
  12  14   1      107.22      101.13     63.84 o
  13  14   1       78.83       10.86     82.39 o
  14  14   1       28.97      106.85     53.12 o
  15  14   1      250.12      446.23     95.51 o
 -14  15   1       53.27       -3.03     83.45 o
 -13  15   1        5.84      -52.35     80.99 o
 -12  15   1       13.50       35.51     62.06 o
 -11  15   1       25.83       67.31     52.68 o
 -10  15   1      164.26       -0.81     67.01 o
  -9  15   1       12.13       56.10     70.52 o
  -8  15   1       16.05       19.77     59.29 o
  -7  15   1       14.30       42.99     58.61 o
  -6  15   1      152.56       30.64     76.28 o
  -5  15   1        3.94      -63.27     63.27 o
  -4  15   1      368.92      442.16     55.56 o
  -3  15   1      132.82      229.37     46.63 o
  -2  15   1       14.73      -67.28     67.28 o
  -1  15   1       27.42      -79.02     79.02 o
   0  15   1       59.24       -0.61     52.66 o
   1  15   1       88.11       20.69     54.20 o
   2  15   1      797.14      812.66     59.00 o
   3  15   1        1.41       52.88     61.41 o
   4  15   1       62.72       77.15     56.71 o
   5  15   1      108.85      120.46     49.06 o
   6  15   1       26.59      -51.64     72.15 o
   7  15   1       20.39       93.81     55.35 o
   8  15   1      112.48      -22.61     79.95 o
   9  15   1        5.85      -12.74     58.55 o
  10  15   1       69.39      108.91     60.47 o
  11  15   1       54.73       62.88     63.52 o
  12  15   1        0.80      -20.98    123.98 o
  13  15   1       11.00      107.64     67.04 o
  14  15   1        5.82       -4.46     85.85 o
 -13  16   1        1.91       27.68     66.04 o
 -12  16   1       45.73      120.47     55.64 o
 -11  16   1       70.01      -27.12     84.63 o
 -10  16   1       44.11      -81.52     82.27 o
  -9  16   1        1.71       21.51     80.83 o
  -8  16   1        4.49      -73.97     73.97 o
  -7  16   1      220.22      199.90     54.16 o
  -6  16   1      137.68       96.86     63.48 o
  -5  16   1      144.66      113.22     72.54 o
  -4  16   1      113.86       97.89    136.34 o
  -3  16   1       15.81       -3.56     68.47 o
  -2  16   1      271.82      292.15     77.35 o
  -1  16   1       51.52       37.39     70.00 o
   0  16   1      293.71      311.91     51.55 o
   1  16   1      153.04      131.22    120.54 o
   2  16   1      110.27       40.85     76.37 o
   3  16   1        0.98       48.74     67.93 o
   4  16   1      524.91      619.81     57.36 o
   5  16   1       37.97      -81.37     81.37 o
   6  16   1       12.99       96.53     75.02 o
   7  16   1       69.90       33.09     64.57 o
   8  16   1      333.67      386.08     64.98 o
   9  16   1       22.66      -58.47     76.78 o
  10  16   1        3.82       95.62    102.58 o
  11  16   1       10.00       36.49     66.05 o
  12  16   1       63.51       88.63    150.18 o
 -11  17   1       31.97       22.07     83.00 o
 -10  17   1        0.86      -21.74     82.87 o
  -9  17   1        2.93       49.11     78.53 o
  -8  17   1      127.71      167.72     58.79 o
  -7  17   1        0.46       51.76     64.34 o
  -6  17   1      567.05      564.26     62.04 o
  -5  17   1       70.61        1.20    110.14 o
  -4  17   1        3.98       10.38     53.97 o
  -3  17   1      134.45      106.89     60.43 o
  -2  17   1      170.88      189.30     60.86 o
  -1  17   1       10.71       37.02     76.70 o
   0  17   1       24.85       47.20     72.97 o
   1  17   1      395.89      367.53     57.61 o
   2  17   1      139.78      141.50     66.06 o
   3  17   1       40.41       85.77    126.63 o
   4  17   1      166.82      213.31     54.00 o
   5  17   1      147.23        2.58     88.15 o
   6  17   1        7.71      130.90     77.35 o
   7  17   1       97.76      152.99     54.58 o
   8  17   1       44.27       67.93     62.76 o
   9  17   1      137.79      202.36     75.78 o
  10  17   1       46.03       -4.47     99.93 o
  -9  18   1       81.33       53.99     68.34 o
  -8  18   1        8.32      -78.87     85.26 o
  -7  18   1       18.19       62.06     68.64 o
  -6  18   1        3.91      -87.65     87.65 o
  -5  18   1       24.78      -61.27     77.63 o
  -4  18   1       42.95        6.43     80.37 o
  -3  18   1       53.25      121.62     52.74 o
  -2  18   1       30.91      -11.71     78.40 o
  -1  18   1       66.91       37.50    120.25 o
   0  18   1        7.78      108.26     54.94 o
   1  18   1       98.08       54.42     79.22 o
   2  18   1        0.56      -26.67     80.47 o
   3  18   1       22.35      -37.13     85.30 o
   4  18   1       12.81      -80.99     80.99 o
   5  18   1       94.82       67.19     82.87 o
   6  18   1        1.04      120.64     66.27 o
   7  18   1       36.59      -92.79     92.79 o
   8  18   1        0.15      -71.72     84.79 o
  -5  19   1        0.34      103.50     64.63 o
  -4  19   1        6.83       15.68     83.42 o
  -3  19   1       82.78      -26.01     87.75 o
  -2  19   1        4.62      -62.62     85.16 o
  -1  19   1       21.04      -48.30     88.74 o
   0  19   1       41.78      -87.45     87.45 o
   1  19   1       93.01      103.06     85.27 o
   2  19   1        0.10      -19.81     88.22 o
   3  19   1       12.93        2.04     82.48 o
   4  19   1        1.41      -86.50     86.50 o
   5  19   1        7.11       23.95     82.97 o
 -23   0   2       89.03      116.02     88.93 o
 -22   0   2        6.04       62.04    111.31 o
 -21   0   2       77.12      115.83     83.83 o
 -20   0   2      487.59      370.85     79.31 o
 -19   0   2       49.62      -97.37     97.37 o
 -18   0   2        3.08      -96.39     96.39 o
 -17   0   2        0.37      -91.29     91.29 o
 -16   0   2     2252.33     2235.29     99.73 o
 -15   0   2      424.10      500.61     61.06 o
 -14   0   2       69.64      -16.69     76.56 o
 -13   0   2     1085.86     1062.48     65.77 o
 -12   0   2       26.15       34.55     60.66 o
 -11   0   2      894.81      960.00     53.79 o
 -10   0   2    17797.73    16106.82    158.82 o
  -9   0   2      315.93      290.75     35.34 o
  -8   0   2     1794.39     1935.71     54.77 o
  -7   0   2     4919.70     4939.59     73.62 o
  -6   0   2     1693.16     1638.48     43.58 o
  -5   0   2     6629.28     6597.11     70.09 o
  -4   0   2     2969.90     2455.76     42.21 o
  -3   0   2      202.10      245.79     22.18 o
  -2   0   2     5870.11     4418.56     43.78 o
  -1   0   2      800.69      698.50     18.26 o
   0   0   2     1597.48     2104.54     25.91 o
   1   0   2      339.55      276.02     18.26 o
   2   0   2     1514.65     1500.66     32.00 o
   3   0   2     1798.18     1897.03     38.48 o
   4   0   2    22156.82    20817.11    169.42 o
   5   0   2      246.54      285.64     30.23 o
   6   0   2   107402.16    90084.23    418.16 o
   7   0   2     2709.29     2435.54     62.23 o
   8   0   2     3882.59     3884.77     76.96 o
   9   0   2      306.50      342.97     39.85 o
  10   0   2      697.93      731.88     52.81 o
  11   0   2     2255.60     2114.75     76.17 o
  12   0   2    15781.41    14573.37    181.40 o
  13   0   2     1494.70     1440.00     74.99 o
  14   0   2      649.01      594.45     68.71 o
  15   0   2       58.32       49.47     79.90 o
  16   0   2        0.39      -58.90     89.13 o
  17   0   2      135.08      188.27     67.34 o
  18   0   2      178.36      178.06     70.87 o
  19   0   2       54.26      148.02     72.44 o
  20   0   2      373.05      343.17     90.70 o
  21   0   2       71.31      -23.17    116.22 o
  22   0   2      337.67      537.91     93.84 o
 -22   1   2       23.61       32.88     83.79 o
 -21   1   2      178.47      321.35     59.02 o
 -20   1   2       37.92       83.17     64.00 o
 -19   1   2       76.27       56.79     70.78 o
 -18   1   2       50.67      -78.63     78.63 o
 -17   1   2      379.71      400.84     49.92 o
 -16   1   2      399.22      478.06     44.02 o
 -15   1   2     1731.45     1578.97     61.06 o
 -14   1   2       25.14        4.66     50.16 o
 -13   1   2     2838.26     2906.32     65.03 o
 -12   1   2      181.18      183.55     33.10 o
 -11   1   2      126.22      173.63     85.50 o
 -10   1   2     1804.58     1656.59     44.14 o
  -9   1   2     4640.66     4367.84     71.17 o
  -8   1   2      271.70      367.88     24.92 o
  -7   1   2    33686.79    30234.30    366.13 o
  -6   1   2      175.81      144.63     19.30 o
  -5   1   2     2829.08     2986.48     45.84 o
  -4   1   2      480.25      536.76     19.50 o
  -3   1   2     6047.55     5446.70     56.44 o
  -2   1   2      688.68      839.51     17.21 o
  -1   1   2    18970.23    21059.72    135.56 o
   0   1   2        4.35        2.85     15.55 o
   1   1   2    33194.70    32492.32   1126.09 o
   2   1   2      622.12      714.34     22.28 o
   3   1   2    41362.48    39142.05    627.63 o
   4   1   2      693.20      749.21     22.69 o
   5   1   2       68.79      119.94     18.67 o
   6   1   2      239.84      227.62     22.55 o
   7   1   2    12077.67    11004.75    168.54 o
   8   1   2     1046.35      966.60     34.15 o
   9   1   2    10670.54     9741.40    104.25 o
  10   1   2      933.06      984.49     41.20 o
  11   1   2     2468.96     2442.42     56.70 o
  12   1   2      562.65      559.39     42.06 o
  13   1   2       44.89       43.79     40.08 o
  14   1   2      277.67      248.80     40.70 o
  15   1   2     1954.09     1727.62    104.05 o
  16   1   2        9.37       40.00     57.07 o
  17   1   2      294.02      268.09     49.41 o
  18   1   2       18.72      112.30     56.54 o
  19   1   2      224.33      228.07     56.70 o
  20   1   2      184.65      323.51     58.93 o
  21   1   2       31.80       30.40     83.55 o
  22   1   2       16.99      -60.33     89.12 o
 -22   2   2       52.80       85.11     67.29 o
 -21   2   2      184.70      303.46     57.81 o
 -20   2   2      101.66      -27.19     80.54 o
 -19   2   2        7.78       26.74     56.07 o
 -18   2   2      571.86      623.06     85.40 o
 -17   2   2      343.74      313.98     47.01 o
 -16   2   2      237.25      323.52     44.52 o
 -15   2   2      590.44      630.94     77.35 o
 -14   2   2      135.66      170.78     38.87 o
 -13   2   2      161.00      208.72     34.39 o
 -12   2   2     7683.43     7120.60     89.61 o
 -11   2   2      471.96      443.13     33.52 o
 -10   2   2       14.12       14.84     39.46 o
  -9   2   2      802.17      760.82     32.34 o
  -8   2   2    11918.68    11680.51     85.65 o
  -7   2   2     3176.78     3254.81     45.39 o
  -6   2   2        9.24      -15.08     33.67 o
  -5   2   2      791.59      726.69     22.60 o
  -4   2   2     8761.88     8461.38    165.99 o
  -3   2   2        0.08       31.66     18.52 o
  -2   2   2   160129.89   130919.80   6088.35 o
  -1   2   2     1218.53     1094.15     22.09 o
   0   2   2     1405.63     1474.93     22.21 o
   1   2   2        7.76       18.01     21.57 o
   2   2   2     6204.54     6647.62    156.96 o
   3   2   2     1334.65     1319.75     31.21 o
   4   2   2     1749.42     1123.04     52.02 o
   5   2   2      422.41      437.20     22.14 o
   6   2   2    32158.64    30597.59    564.71 o
   7   2   2        9.57        3.49     31.15 o
   8   2   2     2362.11     2382.21     46.36 o
   9   2   2      110.25      100.79     26.84 o
  10   2   2     1330.25     1314.20     59.58 o
  11   2   2       73.74       77.89     38.48 o
  12   2   2     2602.91     2376.80     61.27 o
  13   2   2      184.83      111.72     45.15 o
  14   2   2     3899.30     3715.35     79.05 o
  15   2   2      481.29      550.34     50.04 o
  16   2   2      346.98      346.26     49.11 o
  17   2   2       22.57      -53.60     53.60 o
  18   2   2      195.97      195.83     52.32 o
  19   2   2      135.44       54.81     80.35 o
  20   2   2      716.90      721.20    175.90 o
  21   2   2       54.09       27.33     84.94 o
 -22   3   2       31.68      -63.02    119.95 o
 -21   3   2      511.67      493.15     91.68 o
 -20   3   2      231.05      158.04     80.49 o
 -19   3   2       27.84      -70.28    106.41 o
 -18   3   2      129.59      -17.87     96.98 o
 -17   3   2      256.26      181.60     64.00 o
 -16   3   2      154.42      167.85     58.50 o
 -15   3   2     3774.01     3698.46    113.67 o
 -14   3   2      586.81      625.87     62.04 o
 -13   3   2       29.07       65.37     43.39 o
 -12   3   2     1211.24     1221.11     68.12 o
 -11   3   2      671.61      643.93     54.38 o
 -10   3   2        0.93      -53.01     53.01 o
  -9   3   2     5049.66     4651.39     88.54 o
  -8   3   2     2421.47     2376.05     62.63 o
  -7   3   2    23148.57    21571.56    192.00 o
  -6   3   2       31.10       69.10     27.29 o
  -5   3   2    15714.29    14433.20    137.42 o
  -4   3   2     1462.60     1454.33     39.26 o
  -3   3   2     3251.83     3422.63     51.04 o
  -2   3   2      249.26      249.72     25.13 o
  -1   3   2     4472.95     4693.21     54.18 o
   0   3   2      837.24      779.98     29.84 o
   1   3   2    37217.98    39247.75    212.81 o
   2   3   2      631.56      641.18     30.63 o
   3   3   2      526.36      543.80     30.82 o
   4   3   2     1128.09     1181.65     38.87 o
   5   3   2     1066.74     1178.11     42.01 o
   6   3   2     1498.85     1639.27     51.04 o
   7   3   2    15761.49    15349.22    155.68 o
   8   3   2       18.39      -50.65     53.01 o
   9   3   2     1384.73     1350.87     60.47 o
  10   3   2       22.49        9.82     59.29 o
  11   3   2     4827.12     4419.74    105.23 o
  12   3   2      384.58      321.57     55.36 o
  13   3   2        3.24       64.59     73.42 o
  14   3   2      147.40       96.00     54.97 o
  15   3   2      799.51      809.62     76.17 o
  16   3   2      463.25      502.38     69.69 o
  17   3   2     1115.06     1045.60     87.56 o
  18   3   2      156.45       76.56    113.67 o
  19   3   2      186.58      250.11     79.71 o
  20   3   2      150.26      249.72     78.14 o
  21   3   2        0.17       66.75     77.55 o
 -22   4   2        4.32     -128.98    128.98 o
 -21   4   2      117.63      329.03     78.53 o
 -20   4   2      217.35      192.00     84.22 o
 -19   4   2       39.11      -19.44    105.23 o
 -18   4   2      362.97      257.37     77.94 o
 -17   4   2      164.80      253.06     63.02 o
 -16   4   2      245.07      268.37     62.63 o
 -15   4   2      345.68      455.26     61.25 o
 -14   4   2      286.35      259.93     58.50 o
 -13   4   2      518.23      535.36     61.84 o
 -12   4   2      898.87      893.65     60.47 o
 -11   4   2      743.29      672.98     57.13 o
 -10   4   2    12630.92    11893.02    145.47 o
  -9   4   2      829.36      965.11     51.63 o
  -8   4   2     1787.03     1640.64     59.09 o
  -7   4   2      285.40      290.16     34.75 o
  -6   4   2      824.63      819.63     41.42 o
  -5   4   2       37.06       16.69     37.10 o
  -4   4   2    11337.68    10584.75    107.19 o
  -3   4   2     1212.46     1069.74     37.30 o
  -2   4   2      391.40      240.88     28.07 o
  -1   4   2       77.84       33.77     34.36 o
   0   4   2     8174.89     8692.23     87.95 o
   1   4   2      558.41      555.39     30.23 o
   2   4   2     1297.55     1296.10     38.67 o
   3   4   2       42.56       23.36     35.53 o
   4   4   2    22510.59    22308.94    209.28 o
   5   4   2       19.34       42.21     27.29 o
   6   4   2    10867.63    10480.11    115.63 o
   7   4   2      478.08      425.62     39.26 o
   8   4   2     1739.29     1736.44     61.84 o
   9   4   2       68.93       71.46     39.85 o
  10   4   2     3941.11     3713.97     92.27 o
  11   4   2      925.78      866.95     62.04 o
  12   4   2     4686.78     4431.51    114.26 o
  13   4   2       22.85      -62.04     65.77 o
  14   4   2     1541.87     1736.84     87.56 o
  15   4   2      276.08      361.23     61.84 o
  16   4   2      102.31       81.28     62.23 o
  17   4   2      203.59      283.88     64.79 o
  18   4   2       36.77       71.46    102.87 o
  19   4   2       31.40      -34.75    109.55 o
  20   4   2      211.90       74.60    119.36 o
  21   4   2        0.43       39.85    123.29 o
 -22   5   2       67.36      252.86     87.75 o
 -21   5   2       10.78      -61.25    123.68 o
 -20   5   2        8.03       57.13    109.94 o
 -19   5   2       91.00      170.21     73.42 o
 -18   5   2      192.01      130.36     76.76 o
 -17   5   2      341.17      528.49     68.32 o
 -16   5   2      294.17      356.71     69.30 o
 -15   5   2      273.78      203.98     62.63 o
 -14   5   2      184.48      -27.68     80.49 o
 -13   5   2     6214.83     6036.23    129.18 o
 -12   5   2      427.23      454.48     58.31 o
 -11   5   2        1.06       35.93     60.27 o
 -10   5   2     1697.35     1582.33     65.77 o
  -9   5   2     1683.88     1744.49     66.36 o
  -8   5   2       48.93       74.60     35.53 o
  -7   5   2    17255.21    16116.83    163.53 o
  -6   5   2       15.11       -4.52     30.82 o
  -5   5   2     2892.58     2652.08     59.88 o
  -4   5   2     1254.92     1089.96     43.98 o
  -3   5   2       11.36       36.12     38.48 o
  -2   5   2      480.08      586.01     33.37 o
  -1   5   2    17894.09    19057.89    182.38 o
   0   5   2      226.89      227.14     28.07 o
   1   5   2     1838.31     1958.68     48.10 o
   2   5   2      148.35      256.00     29.45 o
   3   5   2    30925.07    31195.92    252.66 o
   4   5   2      119.63      214.18     30.63 o
   5   5   2      132.03      177.87     30.04 o
   6   5   2      127.13      110.53     35.34 o
   7   5   2     3175.11     3059.83     75.39 o
   8   5   2      808.89      853.20     51.24 o
   9   5   2    17916.89    17656.17    181.01 o
  10   5   2      300.05      326.87     46.92 o
  11   5   2      760.22      840.05     61.64 o
  12   5   2      448.30      436.61     59.88 o
  13   5   2       45.77       50.45     71.07 o
  14   5   2      146.73       19.83     86.58 o
  15   5   2      940.75      974.14     79.71 o
  16   5   2       61.94      -22.97     94.04 o
  17   5   2      205.76      185.72     73.23 o
  18   5   2        5.05       99.73    104.83 o
  19   5   2      162.00       56.93    112.10 o
  20   5   2       36.46      182.58     75.78 o
  21   5   2       13.28     -105.42    131.53 o
 -21   6   2       63.85      121.33     81.47 o
 -20   6   2      294.51      245.60     88.93 o
 -19   6   2        0.31      -13.74    107.19 o
 -18   6   2      475.62      458.21     83.83 o
 -17   6   2        3.89      -99.14     99.14 o
 -16   6   2      907.32     1010.85     82.06 o
 -15   6   2      128.63      209.87     60.27 o
 -14   6   2       38.23      -28.86     81.67 o
 -13   6   2      440.98      477.64     62.43 o
 -12   6   2     4053.55     3924.81    107.19 o
 -11   6   2      120.41      156.86     47.90 o
 -10   6   2     6767.77     6757.90    122.31 o
  -9   6   2       18.00       79.90     39.85 o
  -8   6   2       39.98       55.75     36.32 o
  -7   6   2     1888.22     1680.69     61.64 o
  -6   6   2      620.28      580.52     42.99 o
  -5   6   2     1253.58     1282.75     52.02 o
  -4   6   2    27736.02    26140.50    250.90 o
  -3   6   2      493.27      567.95     41.03 o
  -2   6   2    28321.72    28623.15    248.15 o
  -1   6   2     2053.46     2114.36     54.38 o
   0   6   2     2677.48     2774.19     59.88 o
   1   6   2      325.48      301.74     32.00 o
   2   6   2     4115.03     4002.16     72.05 o
   3   6   2     2341.96     2514.85     60.47 o
   4   6   2     4554.45     4949.01     84.61 o
   5   6   2       10.69      -10.21     47.71 o
   6   6   2    13080.37    13317.71    144.29 o
   7   6   2       89.98      163.53     40.05 o
   8   6   2      407.25      416.39     49.28 o
   9   6   2      268.42      237.74     46.72 o
  10   6   2       43.75       66.75     46.92 o
  11   6   2        0.25        4.12     67.93 o
  12   6   2     2193.65     2208.20     90.50 o
  13   6   2      141.02      105.62     57.13 o
  14   6   2      347.63      356.71     62.43 o
  15   6   2        1.14      -66.75     91.29 o
  16   6   2        7.47      -91.09     91.09 o
  17   6   2       71.71       83.04    105.23 o
  18   6   2      337.92      434.65     85.20 o
  19   6   2        4.23      -21.99    106.80 o
  20   6   2      100.86      160.00     82.65 o
 -21   7   2      222.98      233.03     93.25 o
 -20   7   2      106.85       15.12    127.21 o
 -19   7   2       98.06      212.22     74.01 o
 -18   7   2      452.47      573.25     87.75 o
 -17   7   2      238.15      272.69     73.42 o
 -16   7   2       21.71      107.19     64.59 o
 -15   7   2     1943.93     1983.61     99.53 o
 -14   7   2      136.55      -15.12     85.99 o
 -13   7   2      517.74      579.93     58.90 o
 -12   7   2       63.42       48.10     78.53 o
 -11   7   2       80.61      134.28     45.74 o
 -10   7   2      209.30      126.82     50.85 o
  -9   7   2     2569.95     2461.25     79.51 o
  -8   7   2     1651.84     1774.53     67.93 o
  -7   7   2     1720.96     1751.17     65.57 o
  -6   7   2        3.86        8.64     48.88 o
  -5   7   2    16721.47    17004.98    174.33 o
  -4   7   2     1183.09     1113.52     52.81 o
  -3   7   2      373.66      369.08     41.03 o
  -2   7   2     2362.85     2419.44     63.21 o
  -1   7   2     2430.90     2585.72     63.61 o
   0   7   2     1958.51     1873.87     56.93 o
   1   7   2    60412.71    60490.68    388.52 o
   2   7   2      110.25       86.97     34.55 o
   3   7   2     4239.10     4146.66     80.88 o
   4   7   2       59.98       40.44     53.01 o
   5   7   2      215.66      205.94     41.82 o
   6   7   2     1362.42     1457.28     64.00 o
   7   7   2       77.42       70.28     42.21 o
   8   7   2      212.59      182.77     47.90 o
   9   7   2      980.53     1096.64     64.20 o
  10   7   2       29.78      -52.81     73.62 o
  11   7   2     2141.50     2145.57     86.58 o
  12   7   2       16.68       60.86     55.75 o
  13   7   2        3.12       90.50     53.60 o
  14   7   2       45.78      -37.69     84.42 o
  15   7   2      674.83      788.61     81.67 o
  16   7   2       60.21      -12.37    106.80 o
  17   7   2     1255.47     1497.72    100.32 o
  18   7   2       29.50       56.54    102.87 o
  19   7   2       14.41       15.12    103.26 o
  20   7   2       98.53       88.15    125.45 o
 -21   8   2      147.26      301.94     87.95 o
 -20   8   2       34.16       31.21    121.72 o
 -19   8   2       14.35      -80.49    110.72 o
 -18   8   2     1712.09     1591.56    114.85 o
 -17   8   2      230.88      290.16     77.35 o
 -16   8   2       33.19       57.52     71.07 o
 -15   8   2      254.44      215.17     71.85 o
 -14   8   2      116.71      132.52     58.50 o
 -13   8   2       59.82      138.80     53.79 o
 -12   8   2     4088.34     4018.46    115.63 o
 -11   8   2       50.14       91.09     48.10 o
 -10   8   2      739.72      725.79     61.06 o
  -9   8   2       22.86       34.36     66.36 o
  -8   8   2     2487.96     2172.08     80.29 o
  -7   8   2        1.80       13.55     58.70 o
  -6   8   2      789.89      794.70     53.01 o
  -5   8   2     2510.57     2390.19     74.99 o
  -4   8   2     4640.99     4436.23     90.90 o
  -3   8   2      129.36       22.38     54.58 o
  -2   8   2    17476.48    16831.24    175.51 o
  -1   8   2      285.15      185.91     37.89 o
   0   8   2      740.50      905.42     49.67 o
   1   8   2       45.74       30.04     50.85 o
   2   8   2     2410.36     2236.08     67.93 o
   3   8   2      529.57      531.04     47.90 o
   4   8   2    24441.39    24385.40    246.18 o
   5   8   2       94.34       28.66     64.00 o
   6   8   2      890.21      965.30     58.50 o
   7   8   2       54.23       42.80     64.79 o
   8   8   2      247.01      329.03     49.87 o
   9   8   2        1.28      -32.39     64.98 o
  10   8   2     2547.08     2385.28     94.04 o
  11   8   2        0.64        0.00     76.17 o
  12   8   2        4.31      -49.47     77.94 o
  13   8   2      481.04      462.72     74.40 o
  14   8   2     1856.40     1838.92    101.50 o
  15   8   2      212.97      265.42     70.28 o
  16   8   2       51.57       99.73     66.55 o
  17   8   2      234.38      291.53     80.29 o
  18   8   2       32.90      -73.03    117.79 o
  19   8   2      139.33       -7.85    121.72 o
  20   8   2      247.07      140.37     97.96 o
 -20   9   2       93.28       32.20    117.99 o
 -19   9   2       26.78      155.88     78.92 o
 -18   9   2      284.68      357.89     87.56 o
 -17   9   2      169.27      313.13     77.55 o
 -16   9   2       33.79       15.90     73.03 o
 -15   9   2      664.86      642.55     82.85 o
 -14   9   2        1.05        5.50     86.77 o
 -13   9   2      733.89      643.73     70.67 o
 -12   9   2     1176.08     1225.23     79.12 o
 -11   9   2      494.55      488.05     66.16 o
 -10   9   2      123.66      210.06     53.01 o
  -9   9   2     1082.08      982.77     71.07 o
  -8   9   2        1.85       27.29     59.88 o
  -7   9   2     2330.41     2188.57     81.87 o
  -6   9   2       19.91       -7.07     63.21 o
  -5   9   2    14324.71    13328.31    161.57 o
  -4   9   2      116.42      161.18     46.33 o
  -3   9   2      320.90      267.19     45.94 o
  -2   9   2       92.83       52.61     57.13 o
  -1   9   2      906.76      898.36     54.38 o
   0   9   2     1392.85     1601.77     62.04 o
   1   9   2     6839.51     6292.82    108.76 o
   2   9   2       31.18       77.35     40.44 o
   3   9   2     2093.04     1967.12     72.44 o
   4   9   2      107.11       96.20     44.56 o
   5   9   2       36.01      -49.28     63.21 o
   6   9   2      276.72      168.25     52.22 o
   7   9   2     6168.89     6342.88    124.66 o
   8   9   2        1.70        4.12     64.00 o
   9   9   2     3226.50     3344.10    106.80 o
  10   9   2       70.06       27.88     82.65 o
  11   9   2      644.74      621.15     70.09 o
  12   9   2      218.31      146.85     65.96 o
  13   9   2       10.27        0.00     93.64 o
  14   9   2      208.67       65.37    113.47 o
  15   9   2       34.82       19.04     98.55 o
  16   9   2       60.03      -47.12    113.87 o
  17   9   2      826.56      803.53     99.93 o
  18   9   2       38.61       22.77    109.15 o
  19   9   2       92.62      225.37     82.06 o
 -19  10   2        0.60      -47.51    125.45 o
 -18  10   2      140.28       44.76    122.70 o
 -17  10   2        3.19       21.20    102.87 o
 -16  10   2       49.87       46.53    104.44 o
 -15  10   2      231.22      285.25     75.78 o
 -14  10   2       18.37       23.75     90.11 o
 -13  10   2      231.91      150.77     69.69 o
 -12  10   2     1462.70     1654.78     90.70 o
 -11  10   2        0.53      -69.69     82.45 o
 -10  10   2     7065.95     6469.11    144.69 o
  -9  10   2      491.38      476.47     58.90 o
  -8  10   2     1837.31     1632.20     82.65 o
  -7  10   2       26.45       56.93     46.92 o
  -6  10   2      448.70      492.37     53.40 o
  -5  10   2       40.20       63.80     69.89 o
  -4  10   2    13965.61    13105.29    168.25 o
  -3  10   2        6.66       14.13     64.79 o
  -2  10   2     2226.26     1796.12     72.83 o
  -1  10   2      108.36      -31.02     62.43 o
   0  10   2      414.23      486.87     50.06 o
   1  10   2        4.51       24.34     61.06 o
   2  10   2     1517.58     1559.95     68.91 o
   3  10   2     1616.41     1511.46     70.09 o
   4  10   2     2374.10     2269.25     80.69 o
   5  10   2       22.63       62.23     64.98 o
   6  10   2     3475.64     3226.31    100.32 o
   7  10   2      184.47      197.50     55.17 o
   8  10   2      228.32      214.38     55.75 o
   9  10   2      144.44       89.52     60.86 o
  10  10   2      908.52      997.11     78.14 o
  11  10   2      561.13      444.47     74.40 o
  12  10   2     1297.48     1540.32     91.88 o
  13  10   2      200.00       11.78    104.64 o
  14  10   2       21.22      -37.50     95.80 o
  15  10   2       43.33      162.55     69.10 o
  16  10   2       98.64       65.96     73.82 o
  17  10   2       79.05      -51.63    117.99 o
  18  10   2       14.52       85.79    111.12 o
 -19  11   2       61.81      -56.93    127.61 o
 -18  11   2       53.65        0.00    126.82 o
 -17  11   2      156.22       80.29    122.50 o
 -16  11   2        8.11      259.14     65.77 o
 -15  11   2       48.23       78.53     98.75 o
 -14  11   2        0.86       55.75     91.68 o
 -13  11   2     1389.89     1117.45     94.82 o
 -12  11   2      130.36       27.88     88.15 o
 -11  11   2       50.07       52.81     62.23 o
 -10  11   2      428.23      391.85     63.61 o
  -9  11   2     1169.29     1017.72     77.94 o
  -8  11   2       19.51      -32.00     76.76 o
  -7  11   2     6409.50     5915.69    131.34 o
  -6  11   2      191.37      152.34     56.93 o
  -5  11   2     2417.08     2161.08     86.18 o
  -4  11   2       11.55       17.87     44.76 o
  -3  11   2       38.23      -35.14     63.61 o
  -2  11   2       34.53      -67.93     67.93 o
  -1  11   2     2541.76     2492.08     85.79 o
   0  11   2       69.63       19.04     63.21 o
   1  11   2     3026.51     2774.97     91.29 o
   2  11   2       27.10       23.36     64.79 o
   3  11   2     4842.74     4569.92    110.33 o
   4  11   2      130.75       57.33     75.19 o
   5  11   2        6.80       25.33     67.14 o
   6  11   2       71.60      -81.67     81.67 o
   7  11   2      139.01      192.00     52.22 o
   8  11   2       98.09       54.97     55.75 o
   9  11   2     4049.51     4078.14    121.33 o
  10  11   2      508.65      540.47     67.53 o
  11  11   2      542.82      455.46     71.46 o
  12  11   2        6.29      -52.61     87.75 o
  13  11   2       15.19       92.66     67.34 o
  14  11   2       14.71      -84.81     98.36 o
  15  11   2      714.85      931.34     92.47 o
  16  11   2       61.35       47.31     80.88 o
  17  11   2       70.02       30.82    115.83 o
  18  11   2        0.71       89.52    106.99 o
 -18  12   2      453.50      634.50    100.12 o
 -17  12   2       30.70       96.00     79.90 o
 -16  12   2      347.57      349.64     87.95 o
 -15  12   2        2.84      162.55     64.98 o
 -14  12   2       12.68       32.79     95.02 o
 -13  12   2       36.91       -6.28     92.86 o
 -12  12   2     1057.42      859.49     85.60 o
 -11  12   2       12.26       -5.69     86.58 o
 -10  12   2      863.03      858.50     74.80 o
  -9  12   2        5.54      -84.02     84.02 o
  -8  12   2       46.77      146.85     54.77 o
  -7  12   2      263.48      311.76     57.52 o
  -6  12   2      956.47      823.17     69.89 o
  -5  12   2      573.00      646.48     64.00 o
  -4  12   2     3369.35     3249.87    101.50 o
  -3  12   2       10.54       34.55     67.93 o
  -2  12   2     3626.51     3580.27    104.05 o
  -1  12   2      254.83      133.30     58.11 o
   0  12   2      351.70      368.29     56.34 o
   1  12   2       51.72      102.28     48.10 o
   2  12   2      378.75      340.81     58.11 o
   3  12   2      754.91      782.33     65.18 o
   4  12   2     4111.16     4136.25    116.42 o
   5  12   2       20.75      -27.88     72.64 o
   6  12   2      936.37      725.79     72.83 o
   7  12   2      668.92      502.18     71.26 o
   8  12   2      312.20      256.39     67.53 o
   9  12   2       65.33       43.19     89.13 o
  10  12   2      194.81      124.47     68.71 o
  11  12   2       26.40      -47.51     96.20 o
  12  12   2      553.79      461.55     78.14 o
  13  12   2        4.38       -6.48    100.12 o
  14  12   2      500.10      445.45     88.93 o
  15  12   2       17.68     -115.83    115.83 o
  16  12   2        0.17      -30.63    113.08 o
  17  12   2       34.45      -80.69    127.02 o
 -17  13   2       12.63       56.54    110.33 o
 -16  13   2        7.05       22.97    107.39 o
 -15  13   2      924.71      897.18     96.98 o
 -14  13   2       30.39      240.88     71.85 o
 -13  13   2      174.95      -40.05    105.82 o
 -12  13   2        0.66       50.85     66.94 o
 -11  13   2       11.80      -42.60     90.50 o
 -10  13   2       37.26      -23.36     91.88 o
  -9  13   2      639.69      650.60     76.76 o
  -8  13   2       27.07      -21.60     93.84 o
  -7  13   2       58.22       57.52     79.71 o
  -6  13   2        9.69      -25.33     85.40 o
  -5  13   2     2244.12     2102.38     95.02 o
  -4  13   2      247.20      234.60     61.64 o
  -3  13   2        7.84        4.71     72.05 o
  -2  13   2       23.40      -32.98     79.71 o
  -1  13   2      999.23     1012.81     72.64 o
   0  13   2       52.06       13.94     78.14 o
   1  13   2     7166.67     6586.71    143.90 o
   2  13   2       75.17      -19.04     81.87 o
   3  13   2      574.78      509.84     66.16 o
   4  13   2       91.70       39.46     60.66 o
   5  13   2        6.71      -50.65     85.40 o
   6  13   2       75.39      130.55     59.48 o
   7  13   2     1577.77     1703.27     91.48 o
   8  13   2      130.79      226.95     62.63 o
   9  13   2      558.34      751.90     75.19 o
  10  13   2        0.44      -24.34     93.45 o
  11  13   2      351.51      234.99     76.37 o
  12  13   2       94.54       86.38     95.21 o
  13  13   2        1.88       34.94    107.78 o
  14  13   2        0.20       51.24    106.21 o
  15  13   2       82.55      234.01     74.80 o
  16  13   2       30.60       56.34    118.77 o
 -16  14   2        0.50      109.55     81.67 o
 -15  14   2      170.70      232.64     81.67 o
 -14  14   2       15.01      115.04     76.56 o
 -13  14   2      124.62      177.47     79.90 o
 -12  14   2      276.71      255.22     79.31 o
 -11  14   2      125.69      169.82     71.85 o
 -10  14   2      506.46      575.02     79.90 o
  -9  14   2      107.08       42.40    105.23 o
  -8  14   2     1063.01     1142.58     93.64 o
  -7  14   2        0.27        0.00     96.39 o
  -6  14   2       78.14      143.71     61.25 o
  -5  14   2      111.78      129.57     60.66 o
  -4  14   2      932.34      787.04     81.67 o
  -3  14   2        4.04      -31.41     86.77 o
  -2  14   2     2936.39     2639.51    108.37 o
  -1  14   2      264.44      254.63     64.98 o
   0  14   2      496.58      475.88     65.77 o
   1  14   2       78.97      152.54     55.56 o
   2  14   2      537.67      456.83     75.78 o
   3  14   2      460.64      524.37     68.32 o
   4  14   2     2727.40     2669.55    107.98 o
   5  14   2       19.74       82.85     87.17 o
   6  14   2     1132.10     1195.00     87.95 o
   7  14   2       93.68      207.71     67.53 o
   8  14   2       20.86       36.32     90.11 o
   9  14   2       63.84      122.50     71.85 o
  10  14   2      129.80       39.07    111.90 o
  11  14   2        5.79      -67.93    109.55 o
  12  14   2      302.18      308.42     90.50 o
  13  14   2        0.23      125.84     73.42 o
  14  14   2      329.46      306.06     92.47 o
  15  14   2       81.50      -48.69    119.17 o
 -14  15   2       19.00       78.92    124.66 o
 -13  15   2      307.67      484.52     84.61 o
 -12  15   2      242.93      341.99     81.08 o
 -11  15   2       12.68     -116.42    116.42 o
 -10  15   2      100.27       60.86     98.75 o
  -9  15   2       47.33      -19.63    103.26 o
  -8  15   2      228.05      215.56     71.66 o
  -7  15   2     2976.29     2608.30    119.95 o
  -6  15   2       41.09      -60.07     96.98 o
  -5  15   2      490.75      488.83     77.55 o
  -4  15   2      312.98      266.21     69.50 o
  -3  15   2      101.95       74.21     86.38 o
  -2  15   2       34.78      118.97     61.64 o
  -1  15   2     1952.01     2026.01    106.21 o
   0  15   2      544.22      538.11     79.90 o
   1  15   2      354.08       90.50     97.77 o
   2  15   2      104.36       40.05     87.56 o
   3  15   2     1018.30      980.61     85.40 o
   4  15   2      164.42       97.18     69.30 o
   5  15   2       84.41       90.11     94.82 o
   6  15   2      150.02      107.78     72.64 o
   7  15   2      504.00      395.98     83.04 o
   8  15   2      113.87        6.48     78.14 o
   9  15   2     1484.45     1644.76    107.58 o
  10  15   2        1.56       91.09    103.07 o
  11  15   2       39.55       76.37     75.19 o
  12  15   2      129.80      362.80     82.26 o
  13  15   2        2.68       63.02    111.31 o
 -13  16   2       75.50      112.88    123.88 o
 -12  16   2        7.95       85.60    104.05 o
 -11  16   2        0.40      -82.65    123.68 o
 -10  16   2     1239.37     1130.01    109.74 o
  -9  16   2      161.20       70.48    121.72 o
  -8  16   2       32.23      116.42     74.40 o
  -7  16   2       14.89       46.72    102.28 o
  -6  16   2        4.93       19.63     96.59 o
  -5  16   2       18.22      -57.72    101.10 o
  -4  16   2     1749.43     1528.74    104.05 o
  -3  16   2      205.69      221.06     76.96 o
  -2  16   2       17.98       12.37     91.29 o
  -1  16   2        3.45       52.22     61.06 o
   0  16   2      783.92      870.68     85.40 o
   1  16   2        3.83       43.19     92.27 o
   2  16   2      184.86      143.12     69.69 o
   3  16   2       52.07     -103.85    103.85 o
   4  16   2      155.82      249.52     69.30 o
   5  16   2       19.37       19.63     70.09 o
   6  16   2     2348.02     2455.17    116.02 o
   7  16   2       49.41      -47.90    109.74 o
   8  16   2       21.83        0.00    109.15 o
   9  16   2        8.01     -122.50    122.50 o
  10  16   2       56.51      -37.50    122.11 o
  11  16   2       67.91       46.53    120.34 o
  12  16   2     1022.25      898.16    116.42 o
 -11  17   2       31.38       44.17     83.44 o
 -10  17   2       36.23       39.07    118.97 o
  -9  17   2      271.81      322.16     84.61 o
  -8  17   2      226.90      -14.72    124.86 o
  -7  17   2      662.83      656.49     93.64 o
  -6  17   2        3.69       21.20    107.39 o
  -5  17   2       10.26      104.25    106.99 o
  -4  17   2      455.79      349.06     86.38 o
  -3  17   2       17.10       47.31    110.14 o
  -2  17   2       19.97     -112.29    112.29 o
  -1  17   2      728.66      793.52     89.72 o
   0  17   2      101.93       66.94    100.71 o
   1  17   2      280.54      430.14     75.58 o
   2  17   2       10.77        6.67    107.58 o
   3  17   2      402.33      379.88     81.08 o
   4  17   2      141.82      152.74     80.29 o
   5  17   2       11.35     -111.51    111.51 o
   6  17   2       57.80        7.26    104.64 o
   7  17   2      273.96      110.72    129.77 o
   8  17   2        0.01      106.01    111.90 o
   9  17   2      643.58      716.76    105.23 o
  10  17   2       30.95       72.25     76.76 o
  -9  18   2        3.20        0.00    112.69 o
  -8  18   2       87.57      -23.75    122.31 o
  -7  18   2      168.27      217.72     82.65 o
  -6  18   2      111.09      -38.09    117.01 o
  -5  18   2      172.98      321.37     81.87 o
  -4  18   2       16.92     -114.26    114.26 o
  -3  18   2      107.86      114.65     78.92 o
  -2  18   2     1019.88      987.49    102.48 o
  -1  18   2      193.48      318.23     81.87 o
   0  18   2      143.18      168.25     79.90 o
   1  18   2        0.09     -102.67    107.39 o
   2  18   2        9.23       59.09    102.87 o
   3  18   2      180.13      141.74     84.02 o
   4  18   2      658.65      563.24     97.37 o
   5  18   2        7.23     -121.72    121.72 o
   6  18   2      394.04      520.44     95.41 o
   7  18   2       68.98      251.88     82.85 o
   8  18   2      210.10      130.94     89.91 o
  -5  19   2      360.67      305.87     92.86 o
  -4  19   2        2.30      213.60     80.69 o
  -3  19   2        5.42      -55.95    113.87 o
  -2  19   2       65.47       87.36    116.42 o
  -1  19   2      180.93      300.76     87.17 o
   0  19   2       16.71       86.97    120.74 o
   1  19   2      968.10      976.49    104.64 o
   2  19   2        0.33        8.05    110.92 o
   3  19   2       67.42        8.05    117.01 o
   4  19   2        7.62      -32.59    111.90 o
 -23   1   3       73.23      155.38    102.38 o
 -22   1   3       60.02      103.61     68.90 o
 -21   1   3       22.32      -80.61     80.61 o
 -20   1   3       27.38      -32.51     68.87 o
 -19   1   3       48.72       -8.57    112.98 o
 -18   1   3       15.97       85.47     49.55 o
 -17   1   3       38.70      -76.96     76.96 o
 -16   1   3      629.02      587.54     62.43 o
 -15   1   3      339.00      408.43     59.68 o
 -14   1   3      901.03      833.87     46.16 o
 -13   1   3      249.05      221.52     35.33 o
 -12   1   3      297.01      299.09     41.91 o
 -11   1   3      637.80      619.14     46.43 o
 -10   1   3     1189.08     1054.08     38.10 o
  -9   1   3       83.70       66.85     24.22 o
  -8   1   3     4488.27     3801.73     50.66 o
  -7   1   3      110.61      150.64     21.40 o
  -6   1   3     4721.52     4957.56     81.18 o
  -5   1   3     2704.15     2596.70     34.50 o
  -4   1   3     2808.73     2610.16     31.64 o
  -3   1   3     7660.79     7567.06     78.43 o
  -2   1   3      865.16     1033.09     20.48 o
  -1   1   3     2348.81     2564.97     25.40 o
   0   1   3    42697.26    48843.93    250.60 o
   1   1   3     1889.41     2144.82     62.43 o
   2   1   3     1694.08     1948.22     27.42 o
   3   1   3      249.63      315.59     43.58 o
   4   1   3     7194.00     6658.73     53.03 o
   5   1   3      320.65      359.34     42.60 o
   6   1   3        4.91      -29.22     29.22 o
   7   1   3      366.07      337.69     26.03 o
   8   1   3     1591.33     1369.96     45.55 o
   9   1   3      110.04      155.57     27.83 o
  10   1   3      395.59      331.09     34.63 o
  11   1   3      953.39      862.28     50.06 o
  12   1   3       19.59      -32.76     86.38 o
  13   1   3       59.18      -55.85     55.85 o
  14   1   3      590.09      524.57     47.41 o
  15   1   3      330.20      334.07     45.38 o
  16   1   3       21.93       16.48     62.05 o
  17   1   3       63.72       -4.34     83.14 o
  18   1   3        2.17       13.43     67.24 o
  19   1   3        0.01      151.44     49.69 o
  20   1   3        2.01       -1.44    140.47 o
  21   1   3       45.83      150.83     59.03 o
 -23   2   3       14.55       45.14     85.07 o
 -22   2   3        8.45      -45.31     77.26 o
 -21   2   3       49.58       -8.76     90.21 o
 -20   2   3        3.81       15.04     59.51 o
 -19   2   3       66.29      123.50     50.60 o
 -18   2   3      156.40      206.86     44.79 o
 -17   2   3        5.11      -56.01     74.99 o
 -16   2   3      116.09      148.29     42.26 o
 -15   2   3        0.31      -36.52     53.66 o
 -14   2   3       86.73       94.76     40.36 o
 -13   2   3      331.79      305.98     36.62 o
 -12   2   3      337.97      330.88     36.44 o
 -11   2   3     1848.17     1816.11     98.85 o
 -10   2   3        5.08      -10.77     37.21 o
  -9   2   3     3108.56     3153.81     82.75 o
  -8   2   3     1218.12     1065.21     51.93 o
  -7   2   3     1186.78     1252.76     31.76 o
  -6   2   3      550.87      544.06     23.39 o
  -5   2   3     4525.38     4291.47    115.63 o
  -4   2   3       84.68      127.60     16.17 o
  -3   2   3    12271.63    13550.86    306.75 o
  -2   2   3     1661.70     1533.58     24.92 o
  -1   2   3     5620.56     5965.50    104.25 o
   0   2   3       78.17      168.77     19.53 o
   1   2   3     3834.78     4092.25     36.02 o
   2   2   3      154.75      114.98     16.09 o
   3   2   3    52491.68    52772.48   1129.92 o
   4   2   3       40.43       63.98     17.28 o
   5   2   3      739.71      725.08     32.39 o
   6   2   3      289.29      297.14     24.63 o
   7   2   3      276.21      300.40     26.20 o
   8   2   3      144.20      201.68     48.00 o
   9   2   3      850.05      802.54     76.96 o
  10   2   3      246.91      255.55    125.35 o
  11   2   3      117.25       76.27     43.78 o
  12   2   3      454.21      371.43     42.33 o
  13   2   3      112.26       90.22     44.59 o
  14   2   3       49.29       56.43     56.89 o
  15   2   3       48.55       91.80    157.94 o
  16   2   3       19.92      -44.29    111.31 o
  17   2   3       20.76       82.23     51.66 o
  18   2   3      179.97      238.37    146.65 o
  19   2   3       54.81       80.46     60.99 o
  20   2   3       17.84      111.78     63.59 o
  21   2   3       24.86       80.50     65.23 o
 -22   3   3       11.96     -109.15    112.29 o
 -21   3   3       39.74     -109.15    109.15 o
 -20   3   3        0.45      -81.47    103.85 o
 -19   3   3        2.84      -50.65     95.02 o
 -18   3   3        2.33      -95.41     95.41 o
 -17   3   3       60.53       16.29     91.88 o
 -16   3   3        1.13      -82.85     82.85 o
 -15   3   3       58.81      -55.75     82.85 o
 -14   3   3       17.23       12.76     69.10 o
 -13   3   3       91.31      149.01     47.12 o
 -12   3   3        4.93      -14.33     57.72 o
 -11   3   3      120.65       96.20     43.39 o
 -10   3   3      156.05      115.04     40.44 o
  -9   3   3      122.45      110.53     39.46 o
  -8   3   3       71.56        7.07     48.69 o
  -7   3   3     2663.68     2643.83     61.25 o
  -6   3   3     1406.93     1380.71     44.96 o
  -5   3   3      615.64      793.92     35.53 o
  -4   3   3        1.28       16.29     22.58 o
  -3   3   3      167.93      252.47     25.13 o
  -2   3   3    15674.77    16727.78    146.65 o
  -1   3   3     1186.60     1226.41     35.34 o
   0   3   3     6469.12     7157.41     68.91 o
   1   3   3      163.49      138.99     22.18 o
   2   3   3     4748.44     5059.54     64.00 o
   3   3   3      787.53      773.11     35.14 o
   4   3   3      762.19      793.92     34.94 o
   5   3   3      690.03      671.22     38.09 o
   6   3   3    10154.05    10559.03    114.85 o
   7   3   3       49.57        0.00     50.65 o
   8   3   3      283.96      269.35     39.46 o
   9   3   3       63.58       86.58     42.60 o
  10   3   3        0.04       17.08     62.82 o
  11   3   3      317.37      354.55     54.77 o
  12   3   3       51.03       38.67     48.88 o
  13   3   3      158.75      228.71     54.97 o
  14   3   3      156.70      161.37     57.33 o
  15   3   3        0.52      -85.01     85.01 o
  16   3   3        9.65       62.04     82.65 o
  17   3   3        6.92      173.15     61.64 o
  18   3   3        0.37     -103.26    103.26 o
  19   3   3        0.80        7.07     98.94 o
  20   3   3        2.38      -30.04    110.92 o
  21   3   3        7.84      -64.20    118.97 o
 -22   4   3       11.83       94.82    107.78 o
 -21   4   3        0.14      -22.18    106.41 o
 -20   4   3       21.14       34.55    101.30 o
 -19   4   3      188.80      173.94     73.62 o
 -18   4   3       85.90       59.88     64.98 o
 -17   4   3      147.64       89.13     97.96 o
 -16   4   3       33.69       10.40     73.03 o
 -15   4   3       53.82      119.36     54.38 o
 -14   4   3       44.26      -74.01     74.01 o
 -13   4   3     2141.75     2110.43     81.08 o
 -12   4   3      437.90      446.04     54.58 o
 -11   4   3     5974.03     5541.90    110.33 o
 -10   4   3        8.54       18.65     55.36 o
  -9   4   3      179.92      238.14     41.23 o
  -8   4   3      934.41      846.53     47.71 o
  -7   4   3       54.27       46.14     47.71 o
  -6   4   3      814.83      932.71     42.80 o
  -5   4   3     3447.20     3106.56     60.66 o
  -4   4   3       29.90       54.77     25.72 o
  -3   4   3    18078.64    20123.90    182.77 o
  -2   4   3     2870.19     3062.58     53.40 o
  -1   4   3       52.35       20.22     35.73 o
   0   4   3      398.34      351.80     27.88 o
   1   4   3      236.32      260.91     25.33 o
   2   4   3     2515.42     2543.32     51.63 o
   3   4   3     5487.35     6637.16     81.47 o
   4   4   3       99.57      110.14     30.43 o
   5   4   3     5349.52     5636.33     84.22 o
   6   4   3        0.02       31.41     43.98 o
   7   4   3       72.50       45.35     34.94 o
   8   4   3        0.08       -2.94     54.38 o
   9   4   3      249.81      289.57     46.14 o
  10   4   3      316.59      347.09     51.44 o
  11   4   3     5260.55     4876.77    112.69 o
  12   4   3      517.04      460.76     61.64 o
  13   4   3      115.53       93.64     53.40 o
  14   4   3      119.24      195.34     56.54 o
  15   4   3      120.83       80.10     89.13 o
  16   4   3       26.29       17.28     98.16 o
  17   4   3       74.32        6.28    101.89 o
  18   4   3       70.80      146.26     71.26 o
  19   4   3        3.23      -92.66    101.50 o
  20   4   3       62.52       -7.66    111.90 o
  21   4   3        2.58       65.18    109.94 o
 -22   5   3        0.99       24.15    120.74 o
 -21   5   3       18.50      -30.23    106.80 o
 -20   5   3       39.44      -28.27    106.99 o
 -19   5   3       10.05      118.58     70.87 o
 -18   5   3        2.94      110.53     64.79 o
 -17   5   3       58.53       28.66     67.34 o
 -16   5   3        1.76       -5.30     83.24 o
 -15   5   3       48.83       64.00     74.60 o
 -14   5   3       69.72      -78.72     78.72 o
 -13   5   3      246.21      149.60     57.72 o
 -12   5   3       38.09       58.31     66.94 o
 -11   5   3       22.23      -46.53     61.25 o
 -10   5   3      455.77      331.98     50.26 o
  -9   5   3      451.24      343.56     47.31 o
  -8   5   3     1491.52     1553.28     59.68 o
  -7   5   3     1069.13     1000.05     50.26 o
  -6   5   3     1475.08     1565.84     53.60 o
  -5   5   3        0.06        6.48     40.83 o
  -4   5   3      345.88      392.05     35.14 o
  -3   5   3     5918.51     5634.36     78.33 o
  -2   5   3    11010.93    11777.00    116.61 o
  -1   5   3       17.01       39.07     25.91 o
   0   5   3     2716.40     3547.88     61.84 o
   1   5   3     1592.89     1426.85     44.37 o
   2   5   3       27.07       68.52     26.90 o
   3   5   3       84.26      113.28     30.23 o
   4   5   3      132.78      164.71     32.79 o
   5   5   3      320.75      367.12     36.52 o
   6   5   3     4189.88     4558.93     85.40 o
   7   5   3      226.65      203.78     41.03 o
   8   5   3      606.03      478.04     48.88 o
   9   5   3       22.31       95.61     43.19 o
  10   5   3      409.63      328.83     52.22 o
  11   5   3       51.47       72.64     73.23 o
  12   5   3       15.17      -56.74     69.30 o
  13   5   3        7.40       92.07     52.22 o
  14   5   3       81.45       63.80     56.93 o
  15   5   3      153.08      244.61     64.20 o
  16   5   3        0.51      -96.59     96.59 o
  17   5   3        1.12      -31.80     97.18 o
  18   5   3        4.76      -67.93    110.92 o
  19   5   3        7.60       21.79     77.15 o
  20   5   3       12.14       15.51    114.85 o
 -22   6   3       16.71       98.75    124.27 o
 -21   6   3      116.65       61.84    118.58 o
 -20   6   3        0.12       29.06    113.08 o
 -19   6   3       74.30       81.28    107.58 o
 -18   6   3        9.21     -102.09    102.09 o
 -17   6   3        3.08      106.21     63.41 o
 -16   6   3       44.97      156.86     58.90 o
 -15   6   3       51.39       46.14     85.60 o
 -14   6   3      263.80      311.56     60.27 o
 -13   6   3       67.64      163.34     51.63 o
 -12   6   3      260.89      214.77     54.97 o
 -11   6   3     1593.78     1341.45     68.12 o
 -10   6   3       59.98       24.54     65.57 o
  -9   6   3      652.99      484.52     50.45 o
  -8   6   3      649.46      556.17     47.51 o
  -7   6   3      782.64      796.86     48.69 o
  -6   6   3     4100.96     3679.42     78.92 o
  -5   6   3       34.59       16.88     43.78 o
  -4   6   3       81.12       40.83     31.61 o
  -3   6   3    29759.27    30569.46    265.42 o
  -2   6   3      238.50      247.56     34.55 o
  -1   6   3      482.69      570.90     36.52 o
   0   6   3       16.58       45.55     30.04 o
   1   6   3       25.92      -40.25     44.56 o
   2   6   3     1603.35     1524.22     61.84 o
   3   6   3     8975.07     9365.80    111.31 o
   4   6   3      864.02      924.66     48.29 o
   5   6   3     1005.47     1076.81     51.04 o
   6   6   3      435.61      521.62     44.37 o
   7   6   3        1.92        9.23     55.17 o
   8   6   3       37.38       60.47     61.06 o
   9   6   3        0.29        7.26     57.91 o
  10   6   3      559.44      596.42     56.34 o
  11   6   3       25.17      -55.17     74.80 o
  12   6   3      343.60      376.93     56.74 o
  13   6   3      421.95      464.88     66.16 o
  14   6   3       14.51      -42.40     87.56 o
  15   6   3        0.63        0.00     83.44 o
  16   6   3       10.21      -73.23     93.25 o
  17   6   3       28.18       91.48     95.02 o
  18   6   3       85.87       83.83    110.92 o
  19   6   3       84.92        7.46    114.26 o
  20   6   3        3.16        7.85    113.87 o
 -21   7   3        2.24      111.12     81.67 o
 -20   7   3       34.15       82.06    104.64 o
 -19   7   3      122.33      143.31     81.67 o
 -18   7   3        4.42      -91.68    111.90 o
 -17   7   3        0.70       49.08     94.04 o
 -16   7   3      382.63      306.26     76.76 o
 -15   7   3       10.65      -10.60     92.27 o
 -14   7   3      624.25      605.64     71.66 o
 -13   7   3        0.37       32.59     74.01 o
 -12   7   3       64.68       93.06     52.61 o
 -11   7   3       79.78      100.91     48.49 o
 -10   7   3       10.83      -64.59     64.59 o
  -9   7   3        0.43       52.61     43.98 o
  -8   7   3     4310.29     3992.94     92.86 o
  -7   7   3      342.41      217.13     45.74 o
  -6   7   3      293.62      305.87     45.15 o
  -5   7   3      745.11      751.31     49.67 o
  -4   7   3      216.47      246.58     36.91 o
  -3   7   3        2.97        2.55     47.12 o
  -2   7   3      445.76      412.66     39.26 o
  -1   7   3      175.48      175.71     33.57 o
   0   7   3      598.40      552.05     43.58 o
   1   7   3     1278.78     1306.70     55.75 o
   2   7   3       96.21       20.22     52.22 o
   3   7   3     1920.62     1996.37     61.64 o
   4   7   3      474.01      415.61     44.56 o
   5   7   3      352.76      309.99     44.37 o
   6   7   3     7813.77     7606.78    120.54 o
   7   7   3       19.99       -3.34     63.41 o
   8   7   3     1172.15     1232.30     63.41 o
   9   7   3      421.75      430.53     55.95 o
  10   7   3        1.59      -74.80     74.80 o
  11   7   3       20.93       22.38     74.99 o
  12   7   3        8.95       62.43     51.63 o
  13   7   3       20.94       61.64     82.65 o
  14   7   3     1031.00     1284.52     87.75 o
  15   7   3      653.60      569.52     87.75 o
  16   7   3      328.73      334.53     75.19 o
  17   7   3        9.89       77.55     72.44 o
  18   7   3        0.01        7.26    108.96 o
  19   7   3        0.00       -7.66    110.92 o
  20   7   3       11.61      -97.96    107.58 o
 -21   8   3       22.72      -49.08    116.81 o
 -20   8   3       16.81      -38.48    125.25 o
 -19   8   3       33.87      108.56    118.18 o
 -18   8   3        0.68       67.93    100.71 o
 -17   8   3       12.14      -51.04     95.80 o
 -16   8   3      142.73      286.82     70.67 o
 -15   8   3        4.84      -28.07     93.25 o
 -14   8   3       80.38       47.12     87.56 o
 -13   8   3      199.49      186.70     63.80 o
 -12   8   3        8.11       32.20     78.92 o
 -11   8   3      222.54      262.87     53.40 o
 -10   8   3       84.32        8.05     75.58 o
  -9   8   3      286.98      373.40     54.18 o
  -8   8   3      447.77      435.04     51.04 o
  -7   8   3      470.56      457.42     50.26 o
  -6   8   3      521.90      591.31     55.56 o
  -5   8   3     3313.64     3302.88     82.85 o
  -4   8   3       11.56      -26.31     56.54 o
  -3   8   3      825.23      907.19     49.87 o
  -2   8   3     1046.62     1147.09     54.77 o
  -1   8   3      812.47      858.11     49.87 o
   0   8   3       88.77      112.69     36.91 o
   1   8   3       92.87      110.14     36.12 o
   2   8   3     1650.52     1494.77     61.64 o
   3   8   3     2674.41     2603.19     75.98 o
   4   8   3        0.35      -62.82     62.82 o
   5   8   3      334.50      341.20     49.08 o
   6   8   3      474.04      498.85     54.77 o
   7   8   3       87.99       25.72     65.37 o
   8   8   3      224.90      253.45     49.28 o
   9   8   3      208.06      224.59     54.77 o
  10   8   3      568.00      477.06     65.57 o
  11   8   3      169.51      -14.13     85.60 o
  12   8   3      135.72      161.96     58.11 o
  13   8   3      221.98      213.40     64.20 o
  14   8   3        0.27       40.44     95.02 o
  15   8   3        2.48     -103.26    103.26 o
  16   8   3        0.12       91.88     69.89 o
  17   8   3      275.90      464.88     82.65 o
  18   8   3        5.81     -115.24    115.24 o
  19   8   3        6.17      -86.97    118.18 o
 -20   9   3       12.22      142.14     81.47 o
 -19   9   3       35.91      -14.92    108.76 o
 -18   9   3       97.88       63.02     76.37 o
 -17   9   3       22.42      -13.15    100.52 o
 -16   9   3      346.85      207.71     77.55 o
 -15   9   3      105.41       58.31     97.57 o
 -14   9   3      225.06      131.53     66.55 o
 -13   9   3       43.86      -31.02     84.81 o
 -12   9   3      129.61      181.99     60.66 o
 -11   9   3      570.65      472.93     70.28 o
 -10   9   3      180.50      200.25     53.20 o
  -9   9   3      107.69       40.64     73.03 o
  -8   9   3     2075.00     1878.38     80.10 o
  -7   9   3     1032.28      942.92     61.64 o
  -6   9   3       66.29      148.61     44.76 o
  -5   9   3      909.09      818.45     60.27 o
  -4   9   3        1.89      -19.44     61.45 o
  -3   9   3       45.20       44.17     59.09 o
  -2   9   3      115.33      204.76     42.80 o
  -1   9   3      319.72      267.78     45.15 o
   0   9   3     6813.21     6888.45    113.28 o
   1   9   3      157.38      168.64     44.56 o
   2   9   3     1143.57     1135.90     57.52 o
   3   9   3      243.03      202.21     47.51 o
   4   9   3      745.20      681.23     56.93 o
   5   9   3      616.45      618.80     53.79 o
   6   9   3      463.82      486.87     52.02 o
   7   9   3      717.28      730.31     60.07 o
   8   9   3     1166.06     1078.97     70.48 o
   9   9   3        5.83       53.01     74.21 o
  10   9   3       96.14       65.77     56.74 o
  11   9   3       27.83       34.94     73.42 o
  12   9   3       41.73       79.51     82.65 o
  13   9   3      110.82      177.67     64.98 o
  14   9   3        0.51       23.95     64.98 o
  15   9   3      140.35      296.44     70.87 o
  16   9   3      282.13      208.69     85.60 o
  17   9   3       37.41      210.85     77.55 o
  18   9   3        5.88       69.50    112.69 o
  19   9   3        2.55      -16.29    109.15 o
 -20  10   3        1.54     -114.65    118.18 o
 -19  10   3       48.45      -62.04    116.42 o
 -18  10   3       70.34       80.49    102.67 o
 -17  10   3       71.95     -103.66    111.51 o
 -16  10   3       30.25       58.70    102.87 o
 -15  10   3        0.69      -61.45     90.70 o
 -14  10   3       50.08       52.22     98.94 o
 -13  10   3        9.46       13.74     60.27 o
 -12  10   3        8.77       36.32     77.35 o
 -11  10   3      225.75      195.93     60.47 o
 -10  10   3       49.58      127.61     55.56 o
  -9  10   3      159.02       44.17     77.74 o
  -8  10   3      335.53      352.98     54.97 o
  -7  10   3        1.25       78.33     46.53 o
  -6  10   3      210.60      345.13     51.04 o
  -5  10   3     1549.36     1330.06     69.89 o
  -4  10   3        8.33      -65.18     65.18 o
  -3  10   3      768.05      773.69     53.20 o
  -2  10   3      644.84      656.10     55.36 o
  -1  10   3        0.48      -60.47     60.47 o
   0  10   3      108.85       43.39     44.37 o
   1  10   3      478.54      523.39     53.40 o
   2  10   3      334.44      295.85     53.20 o
   3  10   3     6320.64     5730.17    115.83 o
   4  10   3       54.77      -18.85     73.03 o
   5  10   3       23.81       37.30     45.15 o
   6  10   3        7.86      -24.54     70.87 o
   7  10   3      122.26      137.42     50.65 o
   8  10   3        3.53       51.83     53.01 o
   9  10   3      843.34      906.21     73.42 o
  10  10   3       28.49      -85.01     85.01 o
  11  10   3       36.94       90.31     59.88 o
  12  10   3      112.98      196.91     64.20 o
  13  10   3        7.83      -41.62     94.43 o
  14  10   3       12.84      135.66     63.80 o
  15  10   3       20.96      140.56     70.09 o
  16  10   3        0.13      -35.53    116.61 o
  17  10   3       52.33       90.11    104.05 o
  18  10   3       35.01      -47.71    118.38 o
 -19  11   3        4.90      -56.54    116.81 o
 -18  11   3       87.32      -45.94    122.90 o
 -17  11   3        1.58      -21.79    101.10 o
 -16  11   3        0.38     -105.23    105.23 o
 -15  11   3        0.10       61.64     66.55 o
 -14  11   3        7.87       86.18     99.14 o
 -13  11   3      221.78      166.28     72.05 o
 -12  11   3       34.21       74.80     59.29 o
 -11  11   3        9.36      -36.91     75.98 o
 -10  11   3        0.15       15.12     56.15 o
  -9  11   3      343.70      155.29     63.21 o
  -8  11   3      104.28       45.74     79.71 o
  -7  11   3       87.83       74.80     78.92 o
  -6  11   3        3.01       50.85     68.12 o
  -5  11   3      672.41      546.55     64.98 o
  -4  11   3        7.30      -71.07     71.07 o
  -3  11   3       11.54      -47.12     70.09 o
  -2  11   3      496.21      519.66     56.15 o
  -1  11   3       21.18       81.08     44.56 o
   0  11   3      164.97      170.01     49.87 o
   1  11   3      257.99      235.78     50.06 o
   2  11   3      150.06      223.80     47.31 o
   3  11   3       42.40       12.17     69.10 o
   4  11   3      511.31      491.39     59.68 o
   5  11   3      757.30      863.41     67.34 o
   6  11   3      574.38      623.90     63.61 o
   7  11   3        1.26      -55.95     74.01 o
   8  11   3      204.76       63.41     86.38 o
   9  11   3        1.22      -81.87     87.17 o
  10  11   3        0.69      102.28     57.13 o
  11  11   3        0.18      -73.62     84.22 o
  12  11   3       24.11      -23.95     91.88 o
  13  11   3      158.44      252.27     73.42 o
  14  11   3       97.04      213.01     73.62 o
  15  11   3       46.25       84.42     75.58 o
  16  11   3      132.96      111.51     79.90 o
  17  11   3        0.03       78.53    108.17 o
 -18  12   3        0.76     -119.56    119.56 o
 -17  12   3       25.61       76.17    106.60 o
 -16  12   3        0.17      155.48     70.48 o
 -15  12   3        1.58      -34.36    105.42 o
 -14  12   3       18.94      176.29     63.02 o
 -13  12   3       56.09      -18.65    102.67 o
 -12  12   3        2.69       79.90     65.37 o
 -11  12   3      538.62      658.06     74.21 o
 -10  12   3      187.81      340.22     59.48 o
  -9  12   3        1.10      -84.02     84.02 o
  -8  12   3        2.04       -4.91     79.71 o
  -7  12   3        3.54        4.71     52.42 o
  -6  12   3       60.82      118.58     53.01 o
  -5  12   3     1093.38     1125.69     74.01 o
  -4  12   3        8.79      130.36     49.87 o
  -3  12   3        0.38       10.80     47.90 o
  -2  12   3       22.69       68.71     69.50 o
  -1  12   3       28.16       -4.32     74.60 o
   0  12   3       10.34      -38.48     68.32 o
   1  12   3       99.81      127.41     48.88 o
   2  12   3       14.13      -79.90     79.90 o
   3  12   3        5.43       75.78     50.85 o
   4  12   3        1.17       -4.52     79.12 o
   5  12   3     1367.49     1260.57     75.58 o
   6  12   3       36.97      134.09     55.75 o
   7  12   3        7.50      101.30     52.81 o
   8  12   3       15.71       47.51     79.12 o
   9  12   3       18.13       60.66     56.74 o
  10  12   3       59.68       51.83     63.61 o
  11  12   3      344.00      323.73     73.23 o
  12  12   3      131.48       95.41     97.77 o
  13  12   3       77.17      120.34     70.87 o
  14  12   3       33.04      -91.48    108.76 o
  15  12   3       36.69      255.41     74.01 o
  16  12   3        3.45       31.21    110.72 o
 -17  13   3       44.79       40.05    117.60 o
 -16  13   3        0.07     -109.35    109.35 o
 -15  13   3        0.21       36.32    106.80 o
 -14  13   3        0.23        6.87    103.66 o
 -13  13   3       98.32       99.34    102.09 o
 -12  13   3       55.93      281.91     68.52 o
 -11  13   3       26.22      -18.26     92.27 o
 -10  13   3      342.51      279.36     69.50 o
  -9  13   3      315.89      232.44     74.99 o
  -8  13   3        4.36      -81.08     85.20 o
  -7  13   3        9.45      -10.40     84.61 o
  -6  13   3      266.27      223.61     61.25 o
  -5  13   3      436.61      374.18     69.69 o
  -4  13   3      213.45      264.83     60.47 o
  -3  13   3       74.72       69.30     55.17 o
  -2  13   3      298.10      194.36     60.86 o
  -1  13   3      203.81      243.04     58.11 o
   0  13   3       10.18       30.63     51.24 o
   1  13   3       35.76       38.09     86.58 o
   2  13   3       36.44      154.11     55.56 o
   3  13   3      106.20       83.24     58.11 o
   4  13   3        2.79      -80.49     80.49 o
   5  13   3      522.25      493.74     65.18 o
   6  13   3        1.61      -15.90     80.69 o
   7  13   3        6.23       32.98     79.51 o
   8  13   3      140.28      102.48     66.16 o
   9  13   3       77.93      -41.42     95.02 o
  10  13   3       42.53      -37.10     93.45 o
  11  13   3        0.45       74.40     68.91 o
  12  13   3       56.62     -101.50    111.90 o
  13  13   3       76.80       -7.07    110.92 o
  14  13   3       37.44       96.79    111.12 o
  15  13   3        1.00       31.21    114.26 o
  16  13   3       23.60      184.34     85.40 o
 -16  14   3       29.17      -24.15    116.02 o
 -15  14   3       18.58     -107.98    123.48 o
 -14  14   3      160.72       -7.46    111.12 o
 -13  14   3        0.93     -111.31    111.31 o
 -12  14   3       21.65       30.43     77.15 o
 -11  14   3       98.95       19.63    106.41 o
 -10  14   3        2.64       43.98     62.04 o
  -9  14   3        6.05      117.99     69.30 o
  -8  14   3        0.29       82.06     87.56 o
  -7  14   3      108.76       -5.69     96.39 o
  -6  14   3      279.14      337.87     66.55 o
  -5  14   3      293.93      243.83     64.39 o
  -4  14   3       86.55       85.20     86.18 o
  -3  14   3     1421.02     1593.33     88.15 o
  -2  14   3      176.23      205.55     64.20 o
  -1  14   3       75.91       56.93     81.08 o
   0  14   3        5.14      -51.83     84.61 o
   1  14   3       43.54      -10.40     85.40 o
   2  14   3      495.05      527.90     65.18 o
   3  14   3     1118.63     1241.13     84.42 o
   4  14   3       21.95       71.07     79.51 o
   5  14   3      453.70      459.39     78.72 o
   6  14   3        6.42      -57.52     88.54 o
   7  14   3       10.62       26.70     63.61 o
   8  14   3       33.63       12.37     96.79 o
   9  14   3       39.24       51.04     97.96 o
  10  14   3      218.08      212.22     74.21 o
  11  14   3        8.32      -34.55    104.44 o
  12  14   3       44.79       43.19     75.98 o
  13  14   3       74.90      154.31     73.62 o
  14  14   3        4.75     -102.28    117.01 o
 -15  15   3        0.12      -28.66     82.65 o
 -14  15   3      242.04      149.20     89.91 o
 -13  15   3        0.43      -75.39    117.40 o
 -12  15   3        2.73       83.44     77.35 o
 -11  15   3       27.24       42.01    108.37 o
 -10  15   3        4.08        6.67    100.91 o
  -9  15   3       57.46       81.67     70.87 o
  -8  15   3      178.61      199.85     72.25 o
  -7  15   3       39.38       58.70     70.28 o
  -6  15   3      195.34      286.63     65.18 o
  -5  15   3       52.76       59.09     94.63 o
  -4  15   3      110.92       93.06     96.39 o
  -3  15   3       29.02       51.63     93.84 o
  -2  15   3        2.73      -68.52     97.77 o
  -1  15   3       34.29       28.47     92.07 o
   0  15   3      216.12      -56.93    100.71 o
   1  15   3       46.50       51.44     91.29 o
   2  15   3      172.52      170.21     63.21 o
   3  15   3      169.93      122.90     70.48 o
   4  15   3       33.51       35.73     67.34 o
   5  15   3        0.79       30.43     96.39 o
   6  15   3      116.04      152.93     69.30 o
   7  15   3       64.45      122.11     66.94 o
   8  15   3      303.93      308.02     75.39 o
   9  15   3      143.04      -34.36    116.42 o
  10  15   3        0.05      -14.13    112.29 o
  11  15   3       38.62       73.82    106.41 o
  12  15   3        6.22       42.21     79.71 o
  13  15   3        3.10     -111.90    118.58 o
 -13  16   3       77.26       80.49    122.50 o
 -12  16   3       55.65       23.36     80.10 o
 -11  16   3        0.61       67.53    101.50 o
 -10  16   3       73.83       87.17     80.10 o
  -9  16   3       35.18        0.00    122.11 o
  -8  16   3      113.01       68.52    110.92 o
  -7  16   3      134.83       73.62    103.46 o
  -6  16   3      428.46      314.11     80.10 o
  -5  16   3       42.88      -64.20    102.48 o
  -4  16   3        1.19     -100.12    100.12 o
  -3  16   3        9.15       62.63     99.14 o
  -2  16   3      409.23      413.64     76.17 o
  -1  16   3       17.86        9.23     68.91 o
   0  16   3       18.53       86.97     92.86 o
   1  16   3       64.59       81.08     96.79 o
   2  16   3      557.89      610.36     79.12 o
   3  16   3        2.45      111.51     70.09 o
   4  16   3        5.37       -6.48    102.67 o
   5  16   3       76.40       46.33    108.76 o
   6  16   3      261.16      189.25     79.51 o
   7  16   3      100.24        6.87    112.88 o
   8  16   3        2.49      -71.46    109.74 o
   9  16   3       40.14       51.63    106.99 o
  10  16   3       92.66       30.43    120.34 o
  11  16   3        2.28       39.46    118.77 o
  12  16   3        1.14       57.33    115.44 o
 -11  17   3        3.11      140.56     75.98 o
 -10  17   3       16.21       58.50     75.98 o
  -9  17   3      113.60      109.94     84.02 o
  -8  17   3       77.58     -103.46    123.68 o
  -7  17   3        5.04       28.86     76.37 o
  -6  17   3      237.59      198.48     83.44 o
  -5  17   3       82.26        6.87    105.42 o
  -4  17   3       12.94       96.20    106.99 o
  -3  17   3      166.14       81.67    105.42 o
  -2  17   3      107.31      243.44     76.37 o
  -1  17   3      189.74      199.07     77.94 o
   0  17   3      419.04      303.71     82.26 o
   1  17   3        0.54       10.21     66.16 o
   2  17   3       45.52       44.37     71.07 o
   3  17   3        5.87        0.00    108.37 o
   4  17   3      135.40       84.22    104.64 o
   5  17   3      108.10      107.19    112.69 o
   6  17   3        0.16       73.03    111.12 o
   7  17   3      182.27      171.98     87.17 o
   8  17   3       82.54       30.63    119.95 o
   9  17   3        0.02      122.31     76.96 o
  10  17   3      106.26      309.40     80.10 o
  -9  18   3       66.73      199.46     84.61 o
  -8  18   3       13.81      -95.41    123.29 o
  -7  18   3        7.39       -7.85     95.02 o
  -6  18   3        1.80      -19.04     84.42 o
  -5  18   3        0.17       11.39     73.03 o
  -4  18   3       26.16       63.21     76.76 o
  -3  18   3      324.40      394.60     85.20 o
  -2  18   3       64.20       21.99    109.94 o
  -1  18   3        2.80     -114.65    114.65 o
   0  18   3       35.42      -21.99     98.94 o
   1  18   3        6.18       44.17    106.60 o
   2  18   3       14.57       59.29     78.92 o
   3  18   3       38.07       59.88    117.79 o
   4  18   3       26.23       75.78    107.78 o
   5  18   3        8.00     -115.63    121.72 o
   6  18   3       58.47       47.12    112.29 o
   7  18   3       29.99       96.39    111.31 o
  -5  19   3       91.19      105.62    126.23 o
  -4  19   3       29.00     -118.97    118.97 o
  -3  19   3        6.95        0.00    106.99 o
  -2  19   3        9.67      110.92    112.10 o
  -1  19   3      101.26     -124.66    124.66 o
   0  19   3        1.93       -7.85    119.17 o
   1  19   3       47.66     -117.79    117.79 o
   2  19   3       29.68      -23.95    113.47 o
   3  19   3       47.42       16.10    115.83 o
   4  19   3        0.12     -125.64    125.64 o
 -23   0   4      227.02      429.35     97.57 o
 -22   0   4       86.93     -134.87    134.87 o
 -21   0   4       10.69       45.94     78.92 o
 -20   0   4      804.96     1040.69     90.50 o
 -19   0   4      448.24      492.76     74.99 o
 -18   0   4        0.40       11.39     89.33 o
 -17   0   4     1669.84     1845.40     93.06 o
 -16   0   4      752.95      845.15     73.82 o
 -15   0   4        4.68       26.70     71.66 o
 -14   0   4     7611.73     7308.38    137.82 o
 -13   0   4      986.98     1143.56     64.00 o
 -12   0   4     5212.81     4804.52    102.48 o
 -11   0   4       45.59       73.62     38.09 o
 -10   0   4     2616.61     2522.11     69.30 o
  -9   0   4      323.44      338.65     38.67 o
  -8   0   4        5.35      -39.26     42.80 o
  -7   0   4     6133.69     6107.10     82.06 o
  -6   0   4       46.89       34.75     37.89 o
  -5   0   4      956.04      910.92     33.37 o
  -4   0   4    29175.91    27172.35    185.52 o
  -3   0   4     3894.62     4333.94     52.02 o
  -2   0   4      258.90      198.48     24.54 o
  -1   0   4     8401.66    10580.23    101.69 o
   0   0   4     5685.20     6708.43     65.57 o
   1   0   4     2022.06     2134.97     40.25 o
   2   0   4    23902.09    22519.00    168.25 o
   3   0   4     7886.37     7302.88     75.58 o
   4   0   4     4060.12     4016.89     62.63 o
   5   0   4      863.98      772.52     37.30 o
   6   0   4     1355.93     1355.19     49.87 o
   7   0   4        1.01       30.63     31.80 o
   8   0   4      828.08      708.32     46.72 o
   9   0   4     1889.98     1780.81     64.59 o
  10   0   4     1404.58     1561.33     65.37 o
  11   0   4       29.93       57.52     45.74 o
  12   0   4     3533.97     3623.86    101.89 o
  13   0   4       10.91       -8.83     71.66 o
  14   0   4       39.12       28.86     54.97 o
  15   0   4        9.35       52.22     57.72 o
  16   0   4       24.44       11.39     86.77 o
  17   0   4      252.74      225.37     68.91 o
  18   0   4     1753.35     1871.90    111.12 o
  19   0   4      238.42      383.80     85.40 o
  20   0   4       42.83      120.74     83.44 o
  21   0   4      252.12      242.06     95.80 o
 -23   1   4      160.08      152.29     76.39 o
 -22   1   4      157.84      165.15     60.52 o
 -21   1   4       45.41      111.56     60.46 o
 -20   1   4      331.93      487.04    108.96 o
 -19   1   4      215.59      220.56     48.86 o
 -18   1   4        3.91       95.27     47.50 o
 -17   1   4     1516.24     1325.41     63.85 o
 -16   1   4      305.18      309.15     44.33 o
 -15   1   4      248.16      230.58     39.04 o
 -14   1   4      982.82      975.27     47.85 o
 -13   1   4       17.59      -16.19     47.78 o
 -12   1   4       48.10       43.69     35.86 o
 -11   1   4     3074.21     2799.62     57.13 o
 -10   1   4        0.73      -35.27     35.27 o
  -9   1   4     2167.93     2091.13     43.58 o
  -8   1   4       17.51       -2.72     66.26 o
  -7   1   4     3422.81     3390.28     45.38 o
  -6   1   4     1043.95      861.61     28.37 o
  -5   1   4      733.85      650.03     28.07 o
  -4   1   4     4288.08     4484.86     66.75 o
  -3   1   4      689.83      818.17     21.45 o
  -2   1   4      167.03      347.84     18.53 o
  -1   1   4   150879.95   135961.94   6420.82 o
   0   1   4      273.56      467.67    160.00 o
   1   1   4      129.02      201.18     16.86 o
   2   1   4      259.78      275.65     18.01 o
   3   1   4    10499.16    11189.74     80.86 o
   4   1   4        0.01        3.29     20.07 o
   5   1   4    31933.55    29551.77    173.31 o
   6   1   4      527.05      494.77     26.09 o
   7   1   4      818.27      767.50     31.72 o
   8   1   4       46.21       52.63     30.72 o
   9   1   4      708.05      694.02     36.57 o
  10   1   4      200.99      146.72     32.76 o
  11   1   4      594.80      581.28     39.91 o
  12   1   4        1.04       10.68     46.28 o
  13   1   4     1566.45     1413.78     56.67 o
  14   1   4      268.57      349.82     42.62 o
  15   1   4      994.36     1090.62     58.71 o
  16   1   4      125.00      151.03     45.56 o
  17   1   4       32.70       55.33     53.46 o
  18   1   4      172.70      184.79     76.66 o
  19   1   4      100.77      110.49    103.26 o
  20   1   4       61.52      -36.44    106.50 o
  21   1   4      282.40      384.45     79.71 o
 -23   2   4       65.32      -69.68     88.22 o
 -22   2   4      371.92      451.77     65.63 o
 -21   2   4       31.58      -49.62     81.25 o
 -20   2   4        3.43      -53.87     74.19 o
 -19   2   4        8.76       20.09     69.95 o
 -18   2   4      106.95      226.49     97.28 o
 -17   2   4      181.78      210.96     46.84 o
 -16   2   4      694.50      728.84     89.33 o
 -15   2   4      468.93      533.48     44.54 o
 -14   2   4      788.58      679.08     80.00 o
 -13   2   4      831.63      721.58     42.13 o
 -12   2   4     5117.56     5037.04     74.82 o
 -11   2   4      585.09      505.59     35.40 o
 -10   2   4        5.95       55.54     29.38 o
  -9   2   4     3392.99     3183.70     51.77 o
  -8   2   4     9243.72     9421.28     77.80 o
  -7   2   4      625.28      720.46     27.97 o
  -6   2   4     1488.09     1004.68     34.65 o
  -5   2   4     1154.39     1507.88     38.58 o
  -4   2   4     2274.41     2513.43     33.73 o
  -3   2   4     1821.19     1701.24     33.47 o
  -2   2   4     3561.51     3717.22     53.40 o
  -1   2   4       71.64        3.89     21.86 o
   0   2   4     2894.22     3580.23     88.15 o
   1   2   4     2173.77     2169.34     30.12 o
   2   2   4       17.65       44.15     19.23 o
   3   2   4      335.48      363.31     20.74 o
   4   2   4    13978.40    13986.08    137.91 o
   5   2   4      556.24      618.72     38.38 o
   6   2   4      430.11      375.01     25.61 o
   7   2   4       48.79       18.15     60.56 o
   8   2   4     5842.05     5864.33    142.82 o
   9   2   4     1106.68     1114.69     41.69 o
  10   2   4    10739.42     9684.34    100.42 o
  11   2   4      380.23      315.14     37.34 o
  12   2   4     1251.53     1243.55     50.99 o
  13   2   4      728.83      804.33     72.34 o
  14   2   4        5.74       60.10     38.66 o
  15   2   4       80.65       42.49     64.62 o
  16   2   4      276.41      248.29     48.45 o
  17   2   4       52.67       98.25     46.57 o
  18   2   4      506.84      567.34     97.57 o
  19   2   4        2.30       69.80     68.02 o
  20   2   4      240.83       96.90     64.51 o
  21   2   4        9.69       40.22     73.42 o
 -23   3   4        1.90       65.77    114.45 o
 -22   3   4       57.80       53.99    119.56 o
 -21   3   4        4.57     -117.60    117.60 o
 -20   3   4        8.55       67.14    103.66 o
 -19   3   4      222.30      278.38     70.87 o
 -18   3   4      101.61        5.89     93.45 o
 -17   3   4      168.36      175.12     62.23 o
 -16   3   4        3.72       -4.91     77.15 o
 -15   3   4     1905.84     1813.79     87.56 o
 -14   3   4      388.85      307.24     55.75 o
 -13   3   4       35.62       38.87     67.14 o
 -12   3   4     1273.41     1201.47     65.96 o
 -11   3   4     3351.05     3110.88     85.20 o
 -10   3   4     1331.59     1301.20     56.93 o
  -9   3   4    39791.54    36480.04    323.14 o
  -8   3   4     1706.07     1714.65     56.74 o
  -7   3   4      455.59      347.68     35.53 o
  -6   3   4     3782.89     3711.42     66.94 o
  -5   3   4     1244.82     1199.31     41.23 o
  -4   3   4      287.61      250.50     27.29 o
  -3   3   4    23645.17    24157.09    188.66 o
  -2   3   4     3107.57     2865.48     49.28 o
  -1   3   4       15.03      -33.57     33.57 o
   0   3   4     3476.35     3735.17     54.38 o
   1   3   4      773.88      953.52     34.16 o
   2   3   4      224.21      292.12     27.68 o
   3   3   4      307.75      318.43     29.25 o
   4   3   4      601.09      686.53     36.52 o
   5   3   4    12072.37    12239.92    120.74 o
   6   3   4       56.87       35.93     48.49 o
   7   3   4    13242.23    13157.32    139.98 o
   8   3   4      180.52      162.94     44.37 o
   9   3   4     2368.65     2504.25     74.60 o
  10   3   4     1050.01      903.26     62.43 o
  11   3   4     1529.56     1550.14     73.62 o
  12   3   4      417.48      515.73     57.33 o
  13   3   4     7825.38     7511.57    150.38 o
  14   3   4      649.36      691.63     72.64 o
  15   3   4      358.80      346.90     70.48 o
  16   3   4        0.66       29.06     93.06 o
  17   3   4       42.63      -93.64    105.42 o
  18   3   4       48.62       77.15     70.48 o
  19   3   4      111.42      251.68     81.47 o
  20   3   4       13.58      -23.17    112.29 o
  21   3   4       41.88       16.49    124.47 o
 -22   4   4       54.25      -54.77    116.22 o
 -21   4   4        4.57      -51.24    108.76 o
 -20   4   4      297.89      300.56     80.10 o
 -19   4   4      137.38      223.02     70.87 o
 -18   4   4       65.96       62.23     64.79 o
 -17   4   4      163.51      148.81     65.37 o
 -16   4   4      408.95      454.68     64.59 o
 -15   4   4      159.68       28.27     78.53 o
 -14   4   4     2995.34     2887.07     95.41 o
 -13   4   4      109.39       36.12     72.64 o
 -12   4   4     2768.21     2676.81     85.79 o
 -11   4   4      983.51     1012.42     60.27 o
 -10   4   4      478.39      502.97     47.51 o
  -9   4   4     1919.93     1641.82     61.06 o
  -8   4   4     2861.07     2654.24     69.89 o
  -7   4   4     4300.38     4021.21     77.15 o
  -6   4   4    51816.19    48451.59    328.05 o
  -5   4   4      538.23      581.11     37.10 o
  -4   4   4    12002.96    12362.42    119.17 o
  -3   4   4      594.34      579.53     33.37 o
  -2   4   4      273.85      274.26     27.88 o
  -1   4   4     1511.04     1561.92     43.39 o
   0   4   4     5677.84     6075.88     73.03 o
   1   4   4       24.36       -8.25     37.50 o
   2   4   4      568.04      490.01     30.23 o
   3   4   4      297.62      305.28     33.57 o
   4   4   4    10610.73    10926.54    112.29 o
   5   4   4      202.09      188.86     34.36 o
   6   4   4       59.31       15.31     51.44 o
   7   4   4      384.03      405.20     43.39 o
   8   4   4     2762.19     2796.76     78.14 o
   9   4   4      131.47       43.78     62.43 o
  10   4   4     4263.09     4306.46    102.28 o
  11   4   4      382.84      419.93     55.36 o
  12   4   4     3099.77     2707.24     98.55 o
  13   4   4      109.32      150.58     53.99 o
  14   4   4       45.04       -5.10     81.47 o
  15   4   4       26.45       43.78     88.34 o
  16   4   4      990.75     1077.01     90.50 o
  17   4   4        0.05     -100.91    100.91 o
  18   4   4      364.94      309.60     82.06 o
  19   4   4       15.17       51.04    107.19 o
  20   4   4       38.62     -124.47    128.39 o
 -22   5   4      137.47     -119.36    134.28 o
 -21   5   4       33.90       89.52    112.69 o
 -20   5   4      498.56      582.87     86.18 o
 -19   5   4      180.46      260.71     72.05 o
 -18   5   4        0.07       63.80     63.80 o
 -17   5   4     1675.85     1667.14     99.73 o
 -16   5   4      455.67      491.98     70.87 o
 -15   5   4       77.09       73.23     74.21 o
 -14   5   4      599.29      570.11     65.57 o
 -13   5   4      178.35      215.56     51.83 o
 -12   5   4       96.50      171.98     43.78 o
 -11   5   4     5408.82     4940.96    107.19 o
 -10   5   4       32.30      -32.79     59.68 o
  -9   5   4     1121.65     1115.29     58.31 o
  -8   5   4      116.31      132.91     36.71 o
  -7   5   4     6757.10     6636.57     97.77 o
  -6   5   4      277.99      242.85     35.93 o
  -5   5   4      260.44      303.31     33.77 o
  -4   5   4     3904.02     3899.29     70.09 o
  -3   5   4    18420.38    19285.81    171.98 o
  -2   5   4        3.38      -40.05     40.05 o
  -1   5   4    66178.27    64772.40    350.63 o
   0   5   4      794.65      791.36     37.69 o
   1   5   4     5196.83     5150.24     76.56 o
   2   5   4     1447.10     1513.82     48.29 o
   3   5   4     9243.85     9325.75    106.41 o
   4   5   4     1180.26     1196.76     50.65 o
   5   5   4     7591.58     7126.98    103.46 o
   6   5   4      349.04      403.63     44.56 o
   7   5   4     4332.80     4359.07     92.47 o
   8   5   4       17.98       -9.82     65.57 o
   9   5   4      602.57      519.26     54.77 o
  10   5   4        0.35       57.72     58.50 o
  11   5   4      465.74      599.76     62.04 o
  12   5   4      224.92      207.12     57.72 o
  13   5   4      465.38      520.05     60.66 o
  14   5   4      545.54      620.76     67.53 o
  15   5   4     1648.50     1645.55     97.18 o
  16   5   4      244.49      187.68     70.09 o
  17   5   4      114.74       84.42     95.61 o
  18   5   4       75.82     -115.24    115.24 o
  19   5   4      100.02      -52.02    117.79 o
  20   5   4      120.13      198.28     89.72 o
 -22   6   4      165.89      264.44     92.86 o
 -21   6   4        3.20       38.28    110.53 o
 -20   6   4      520.40      479.80     95.41 o
 -19   6   4      318.74      358.48     79.12 o
 -18   6   4        2.79      122.11     64.79 o
 -17   6   4      557.59      590.53     80.69 o
 -16   6   4      339.16      264.44     68.12 o
 -15   6   4      204.95      289.37     56.34 o
 -14   6   4     1699.18     1545.82     82.65 o
 -13   6   4      186.80       74.60     81.67 o
 -12   6   4      800.80      876.96     62.63 o
 -11   6   4      458.57      418.75     54.18 o
 -10   6   4      152.65      153.91     45.94 o
  -9   6   4        1.15        9.82     59.68 o
  -8   6   4     1699.91     1566.63     61.25 o
  -7   6   4       47.89       53.20     37.30 o
  -6   6   4     5359.22     5285.31     91.29 o
  -5   6   4      258.33      224.00     38.28 o
  -4   6   4    16738.19    16500.04    157.64 o
  -3   6   4       10.21      -11.19     45.94 o
  -2   6   4     1495.86     1518.53     50.45 o
  -1   6   4      694.58      652.17     39.66 o
   0   6   4    22445.77    22691.76    199.26 o
   1   6   4      228.83      217.33     35.53 o
   2   6   4    92303.58    91610.81    471.17 o
   3   6   4      375.24      364.56     41.62 o
   4   6   4     9699.84     9652.43    119.36 o
   5   6   4       95.50      192.00     39.07 o
   6   6   4      908.18     1026.36     56.15 o
   7   6   4       39.10       50.06     41.62 o
   8   6   4     5612.00     5397.80    109.74 o
   9   6   4       81.92      172.76     43.98 o
  10   6   4     2884.81     2705.28     93.45 o
  11   6   4      947.15      964.52     69.69 o
  12   6   4      186.78      333.55     54.77 o
  13   6   4      239.59      166.68     62.23 o
  14   6   4       67.29       78.72     58.70 o
  15   6   4       62.87       64.00     96.59 o
  16   6   4      182.82      268.17     69.69 o
  17   6   4      171.58      166.87     73.62 o
  18   6   4      593.29      656.10     94.82 o
  19   6   4       47.85      -45.74    113.28 o
  20   6   4      129.80      158.04     91.29 o
 -21   7   4        0.15       -3.93     80.29 o
 -20   7   4      118.13     -128.59    128.59 o
 -19   7   4      741.45      764.27     93.45 o
 -18   7   4      232.54      236.56     76.96 o
 -17   7   4      285.92      248.74     73.82 o
 -16   7   4       48.46       79.31     85.99 o
 -15   7   4      675.07      725.99     72.83 o
 -14   7   4      569.07      598.58     67.34 o
 -13   7   4       95.85      -84.81     84.81 o
 -12   7   4     2016.07     1957.11     83.83 o
 -11   7   4     1126.58     1096.44     69.89 o
 -10   7   4      435.96      296.05     51.63 o
  -9   7   4     6375.71     6501.31    119.95 o
  -8   7   4      220.22      271.90     46.92 o
  -7   7   4      897.03      791.36     54.58 o
  -6   7   4     1269.17     1116.66     55.56 o
  -5   7   4     1888.39     1945.13     64.00 o
  -4   7   4      199.30      266.80     37.30 o
  -3   7   4    18212.89    17785.74    171.98 o
  -2   7   4      211.07      372.81     37.50 o
  -1   7   4     5460.51     5064.06     87.95 o
   0   7   4      358.89      301.74     39.07 o
   1   7   4    12500.63    12861.46    135.26 o
   2   7   4      774.49      784.88     45.74 o
   3   7   4     2485.06     2500.71     69.69 o
   4   7   4     1970.53     1861.70     64.98 o
   5   7   4    10800.34    10942.05    139.19 o
   6   7   4      496.20      453.30     51.63 o
   7   7   4    14916.45    14616.17    171.58 o
   8   7   4       11.42      -64.39     64.39 o
   9   7   4      157.30      129.96     48.69 o
  10   7   4      247.54      227.14     58.90 o
  11   7   4      164.85      232.05     58.11 o
  12   7   4      536.69      682.21     67.53 o
  13   7   4      684.29      743.85     77.74 o
  14   7   4       41.17       22.58     92.47 o
  15   7   4      382.75      489.23     79.71 o
  16   7   4       16.46       -6.48     94.63 o
  17   7   4       58.60       20.61    106.01 o
  18   7   4       96.01      289.96     75.78 o
  19   7   4       15.35       85.99    119.36 o
 -21   8   4        9.53      105.23    114.06 o
 -20   8   4       31.46       30.43    120.34 o
 -19   8   4       66.48      143.31     74.80 o
 -18   8   4      177.46      127.80     76.17 o
 -17   8   4       57.26       50.45     99.53 o
 -16   8   4      247.73      260.71     69.50 o
 -15   8   4      484.80      480.59     72.64 o
 -14   8   4      667.99      663.95     76.17 o
 -13   8   4       41.55      -78.33     78.33 o
 -12   8   4     9840.27     9275.10    164.52 o
 -11   8   4      800.85      862.43     66.36 o
 -10   8   4      117.03      221.64     49.87 o
  -9   8   4     3358.09     3250.46     91.68 o
  -8   8   4     1955.27     1737.62     73.03 o
  -7   8   4       91.88       10.21     70.48 o
  -6   8   4    39289.02    37455.95    364.37 o
  -5   8   4      628.93      592.49     52.02 o
  -4   8   4     1929.50     1910.78     67.53 o
  -3   8   4      400.60      481.77     45.55 o
  -2   8   4        0.48      -28.27     51.04 o
  -1   8   4       17.25       11.19     50.85 o
   0   8   4     6175.91     6091.20    102.67 o
   1   8   4     1314.65     1323.98     58.11 o
   2   8   4     2169.05     2137.13     69.30 o
   3   8   4      542.32      447.02     49.47 o
   4   8   4    15620.13    15571.46    169.03 o
   5   8   4       41.87       -6.67     61.06 o
   6   8   4      337.93      309.60     49.67 o
   7   8   4       21.96       88.74     44.76 o
   8   8   4     2056.49     1970.06     81.67 o
   9   8   4      922.82      974.33     68.91 o
  10   8   4     8400.39     8610.96    157.25 o
  11   8   4      679.17      736.20     71.07 o
  12   8   4      239.51      168.44     69.30 o
  13   8   4       16.17       71.85     93.06 o
  14   8   4      148.98      218.31     65.18 o
  15   8   4      180.19      179.24     72.44 o
  16   8   4     1006.87     1052.27    103.66 o
  17   8   4       98.39      114.06     77.74 o
  18   8   4       25.67       68.32    112.29 o
  19   8   4        9.43       64.39    110.53 o
 -20   9   4       16.48      -47.31    123.68 o
 -19   9   4      123.48      104.25    109.94 o
 -18   9   4        0.25       28.07     95.02 o
 -17   9   4      204.24      178.06     77.94 o
 -16   9   4       18.44      -12.37    101.69 o
 -15   9   4      649.02      739.14     76.76 o
 -14   9   4      245.07      285.84     65.37 o
 -13   9   4       99.16       67.34     56.15 o
 -12   9   4     1103.80     1040.49     79.90 o
 -11   9   4     6212.37     6368.40    139.39 o
 -10   9   4      295.92      182.18     59.09 o
  -9   9   4     6886.19     6771.25    133.30 o
  -8   9   4      587.01      539.49     57.33 o
  -7   9   4      916.38      780.76     63.02 o
  -6   9   4     3147.47     3023.51     88.34 o
  -5   9   4     1779.42     1702.28     70.28 o
  -4   9   4      398.09      431.90     50.45 o
  -3   9   4     8929.52     8647.08    129.18 o
  -2   9   4      110.95       60.47     62.04 o
  -1   9   4     1161.02     1211.88     59.68 o
   0   9   4     3314.34     3357.84     85.99 o
   1   9   4     1415.62     1357.35     61.06 o
   2   9   4      586.79      525.15     53.60 o
   3   9   4       44.43       -3.34     63.41 o
   4   9   4      953.56      994.55     66.16 o
   5   9   4       22.72      -29.64     64.39 o
   6   9   4       42.53       46.53     60.07 o
   7   9   4     6287.28     6115.93    128.39 o
   8   9   4      703.81      682.99     70.67 o
   9   9   4     1646.86     1556.42     83.24 o
  10   9   4       70.51       53.40     78.72 o
  11   9   4      600.35      729.33     74.01 o
  12   9   4        1.34      161.57     58.50 o
  13   9   4     2338.27     2354.06    114.26 o
  14   9   4       96.62      204.17     70.67 o
  15   9   4      757.24      746.01     93.84 o
  16   9   4       59.72      -97.77    110.33 o
  17   9   4       30.89      -66.75    118.38 o
  18   9   4       25.87      -39.26    120.54 o
 -20  10   4      391.97      553.23     96.00 o
 -19  10   4      111.47       69.69    114.65 o
 -18  10   4       18.96       58.50    106.60 o
 -17  10   4       54.12      162.36     73.23 o
 -16  10   4       26.92     -103.07    103.07 o
 -15  10   4        0.41     -101.10    101.10 o
 -14  10   4     1678.46     1693.45    101.50 o
 -13  10   4       15.90       32.98     81.87 o
 -12  10   4      704.42      444.86     74.99 o
 -11  10   4      182.40      -93.64     97.18 o
 -10  10   4       26.84      -60.86     76.76 o
  -9  10   4      207.16      233.62     55.36 o
  -8  10   4     3186.25     3009.38     98.16 o
  -7  10   4     1743.42     1751.95     79.71 o
  -6  10   4     4508.07     4070.68    107.39 o
  -5  10   4       45.25      -15.12     48.69 o
  -4  10   4     7781.52     7612.28    130.55 o
  -3  10   4     2464.44     2471.27     83.04 o
  -2  10   4       37.24      -59.48     59.48 o
  -1  10   4      119.79      152.54     44.17 o
   0  10   4     1029.46     1105.67     60.47 o
   1  10   4      905.86      780.17     61.84 o
   2  10   4    16514.69    16006.89    185.13 o
   3  10   4       68.50       60.47     70.87 o
   4  10   4      188.17      156.07     49.87 o
   5  10   4       78.77      149.99     46.14 o
   6  10   4       29.90       25.33     49.47 o
   7  10   4      451.91      423.46     59.29 o
   8  10   4     3269.40     2962.46    103.85 o
   9  10   4       36.62       14.72     78.53 o
  10  10   4     1999.02     2149.11     98.75 o
  11  10   4        6.86      -27.48     85.01 o
  12  10   4     1103.55     1107.44     87.36 o
  13  10   4      110.85      187.29     68.91 o
  14  10   4        7.59      -32.59     99.73 o
  15  10   4        0.61      -20.61    109.94 o
  16  10   4      663.39     1064.64     97.37 o
  17  10   4       85.53      250.90     81.28 o
  18  10   4      268.79      322.55     97.57 o
 -19  11   4       91.02      -40.44    125.45 o
 -18  11   4       13.31      -15.31    112.10 o
 -17  11   4      736.41      631.17     93.25 o
 -16  11   4       55.20       61.84    104.44 o
 -15  11   4        0.66       19.44     96.39 o
 -14  11   4      166.65      197.50     70.28 o
 -13  11   4       89.28      -99.53     99.53 o
 -12  11   4       66.59      -11.19     93.06 o
 -11  11   4     1027.07     1013.20     85.40 o
 -10  11   4       26.02        5.10     54.38 o
  -9  11   4        5.22       67.53     48.49 o
  -8  11   4       94.43      104.05     56.15 o
  -7  11   4     2010.80     1924.91     85.79 o
  -6  11   4      280.59      184.74     53.99 o
  -5  11   4      623.40      629.99     61.84 o
  -4  11   4      148.29      126.23     51.24 o
  -3  11   4     1097.55     1089.18     69.89 o
  -2  11   4      195.73       51.44     72.64 o
  -1  11   4     9240.87     8607.23    145.08 o
   0  11   4        4.57      -63.41     66.75 o
   1  11   4     1056.96     1004.17     67.34 o
   2  11   4      162.33      168.83     48.29 o
   3  11   4     1015.37      995.34     68.91 o
   4  11   4       80.60      152.15     50.26 o
   5  11   4     6570.67     6382.54    136.64 o
   6  11   4       55.15      138.21     51.04 o
   7  11   4      592.70      531.04     68.52 o
   8  11   4       26.13       45.35     79.31 o
   9  11   4      348.73      437.79     63.80 o
  10  11   4      111.82       61.06     92.86 o
  11  11   4       76.69       64.20     90.31 o
  12  11   4        2.34      -95.61     95.61 o
  13  11   4       38.92       71.46     97.77 o
  14  11   4       90.88      171.19     75.19 o
  15  11   4      768.63     1073.67     96.00 o
  16  11   4       56.65      244.22     75.78 o
  17  11   4       43.59       40.25    113.08 o
 -18  12   4        1.89       72.25     81.67 o
 -17  12   4      259.19      366.14     88.15 o
 -16  12   4       86.88     -101.50    119.95 o
 -15  12   4       98.42      248.15     70.09 o
 -14  12   4      271.42      258.95     75.78 o
 -13  12   4       76.02      143.51     66.55 o
 -12  12   4      496.65      309.40     76.96 o
 -11  12   4      304.49      374.97     66.75 o
 -10  12   4      201.47       76.17     64.39 o
  -9  12   4       34.19       46.92     82.26 o
  -8  12   4       14.76      -30.23     81.67 o
  -7  12   4      251.25      242.65     57.13 o
  -6  12   4     2226.00     2124.57     93.06 o
  -5  12   4      324.20      263.66     59.48 o
  -4  12   4     2665.16     2600.05     94.04 o
  -3  12   4       84.77       53.01     72.64 o
  -2  12   4       67.87      179.63     48.49 o
  -1  12   4      150.73      270.72     51.44 o
   0  12   4     2794.88     2660.52     95.80 o
   1  12   4      610.60      578.95     64.79 o
   2  12   4     5814.43     5698.95    128.98 o
   3  12   4        0.75      -18.26     70.28 o
   4  12   4     2403.12     2407.27     96.00 o
   5  12   4       76.79      -14.53     82.65 o
   6  12   4        3.95      -85.01     85.01 o
   7  12   4       49.65      -10.40     78.33 o
   8  12   4      902.60      835.34     79.51 o
   9  12   4       85.78      155.88     59.68 o
  10  12   4      648.84      599.17     80.88 o
  11  12   4        0.28       12.37     65.37 o
  12  12   4       19.50       85.01    102.67 o
  13  12   4        1.43       92.66     70.09 o
  14  12   4        0.57       64.98    111.31 o
  15  12   4      125.32      220.47     83.63 o
  16  12   4       24.05      252.07     78.14 o
 -17  13   4       26.84       -8.05    126.63 o
 -16  13   4       13.22        7.66    115.24 o
 -15  13   4      265.63      312.15     85.01 o
 -14  13   4      211.55      346.50     76.76 o
 -13  13   4       15.28     -105.03    105.03 o
 -12  13   4      220.91       63.41     98.94 o
 -11  13   4      304.69      282.31     73.42 o
 -10  13   4       76.25       37.89     65.18 o
  -9  13   4     1736.30     1810.85     95.02 o
  -8  13   4      118.92        5.50     93.25 o
  -7  13   4       80.64       97.18     58.31 o
  -6  13   4       10.64      -89.33     89.33 o
  -5  13   4       40.42       35.14     80.88 o
  -4  13   4        3.56      -49.28     76.76 o
  -3  13   4     2916.90     2855.46    107.39 o
  -2  13   4       10.48      -14.53     75.19 o
  -1  13   4      756.32      697.52     68.71 o
   0  13   4       93.22      127.80     55.36 o
   1  13   4      741.16      597.79     70.87 o
   2  13   4       20.17      -64.00     83.44 o
   3  13   4      290.30      351.22     63.02 o
   4  13   4      125.39      125.84     59.09 o
   5  13   4      282.32      303.31     64.00 o
   6  13   4      101.95      149.60     65.37 o
   7  13   4     2498.89     2528.79    114.45 o
   8  13   4       86.57      151.95     66.36 o
   9  13   4       16.24      -12.17     97.37 o
  10  13   4       16.40      -95.21    103.85 o
  11  13   4       91.38       96.20     72.64 o
  12  13   4      144.54     -114.85    114.85 o
  13  13   4      372.78      403.83     83.44 o
  14  13   4       76.70      148.81     80.69 o
  15  13   4       45.97       80.10    118.77 o
 -16  14   4       87.71       80.49    116.02 o
 -15  14   4       37.19      -15.31    130.16 o
 -14  14   4      265.45      -58.90    121.91 o
 -13  14   4        1.86      -91.88     99.14 o
 -12  14   4      679.46      667.68     86.58 o
 -11  14   4        9.77       52.22    101.30 o
 -10  14   4       15.34      -56.54    102.67 o
  -9  14   4      198.18      294.28     68.52 o
  -8  14   4      770.11      755.24     83.63 o
  -7  14   4      348.03      474.11     71.66 o
  -6  14   4      957.34      866.55     78.14 o
  -5  14   4        1.00      -13.74     59.09 o
  -4  14   4       81.41       42.99     79.31 o
  -3  14   4      712.66      784.69     78.53 o
  -2  14   4       76.93       89.52     57.13 o
  -1  14   4        0.20       15.71     58.50 o
   0  14   4      320.04      370.85     62.23 o
   1  14   4      599.84      492.76     73.62 o
   2  14   4      804.15      804.32     75.98 o
   3  14   4       57.77       65.37     63.02 o
   4  14   4      532.70      356.12     72.83 o
   5  14   4      324.87      310.77     67.34 o
   6  14   4        1.01       76.17     87.56 o
   7  14   4       12.01     -104.83    104.83 o
   8  14   4      126.43      -37.69    102.87 o
   9  14   4        1.45       39.07     98.16 o
  10  14   4      951.99     1017.52     99.14 o
  11  14   4       82.68       63.41    112.49 o
  12  14   4      398.92      440.93     90.50 o
  13  14   4        7.95     -126.82    126.82 o
  14  14   4       24.95      -40.05    121.33 o
 -15  15   4      129.13      212.22     87.56 o
 -14  15   4        2.48       39.26    113.28 o
 -13  15   4       74.19       75.39     82.26 o
 -12  15   4       16.83      -36.32    116.61 o
 -11  15   4      747.83      779.78     95.41 o
 -10  15   4      435.36      490.01     81.08 o
  -9  15   4      260.57      144.10     83.44 o
  -8  15   4       14.10      101.69    106.41 o
  -7  15   4      243.12      362.60     71.46 o
  -6  15   4      487.88      451.34     77.35 o
  -5  15   4      107.21      225.96     64.98 o
  -4  15   4      293.79      322.16     71.07 o
  -3  15   4      281.97      188.27     70.09 o
  -2  15   4      472.48      437.20     72.64 o
  -1  15   4     1252.00     1325.94     89.72 o
   0  15   4       72.99      155.29     64.98 o
   1  15   4        7.15       17.28     91.29 o
   2  15   4        2.96      -92.07     92.07 o
   3  15   4        1.48      -93.64     93.64 o
   4  15   4      540.20      484.12     76.17 o
   5  15   4     1400.67     1311.81    101.50 o
   6  15   4       62.49       63.41     94.23 o
   7  15   4      168.23      225.37     72.25 o
   8  15   4       74.41       47.12    111.12 o
   9  15   4      219.11      244.22     81.87 o
  10  15   4       93.60      -28.86    121.91 o
  11  15   4      108.85      105.23    121.13 o
  12  15   4      120.50      109.35    117.01 o
  13  15   4      412.53      650.99     97.57 o
 -13  16   4       34.18      -72.25    125.06 o
 -12  16   4       16.12       77.55    117.99 o
 -11  16   4      103.01       82.45    108.37 o
 -10  16   4       66.32      188.86     76.37 o
  -9  16   4       46.19       31.80     79.51 o
  -8  16   4      312.33      326.28     80.10 o
  -7  16   4      204.49      -26.90    114.26 o
  -6  16   4       83.36       85.40     99.53 o
  -5  16   4       87.18       84.02     75.19 o
  -4  16   4      986.65      904.64     92.07 o
  -3  16   4       21.92       56.74     99.53 o
  -2  16   4        6.15      -56.34     94.04 o
  -1  16   4      167.12      109.55     70.67 o
   0  16   4      165.75      253.84     69.69 o
   1  16   4       60.12       44.17     90.31 o
   2  16   4      781.40      744.84     85.40 o
   3  16   4       42.85      -96.79    106.60 o
   4  16   4       18.98        0.00    104.25 o
   5  16   4        7.08      -26.70    110.53 o
   6  16   4       23.25       99.53     71.66 o
   7  16   4      130.66      102.09     82.26 o
   8  16   4      308.37      308.02     77.55 o
   9  16   4      245.15      235.58     89.91 o
  10  16   4      143.73     -116.02    129.18 o
  11  16   4        1.03        0.00    120.93 o
 -11  17   4       24.03       40.05    110.92 o
 -10  17   4        3.08        0.00    111.31 o
  -9  17   4      575.71      455.26     99.73 o
  -8  17   4       96.51      188.86     80.29 o
  -7  17   4      477.31      579.73     89.91 o
  -6  17   4       62.82       21.40    114.85 o
  -5  17   4       10.54       63.02    105.03 o
  -4  17   4        5.98      -20.81    105.03 o
  -3  17   4      832.48      760.54     96.00 o
  -2  17   4       50.55      -95.41    114.06 o
  -1  17   4      969.44      778.60     94.63 o
   0  17   4      126.76      146.45     77.94 o
   1  17   4       59.28       68.52    104.25 o
   2  17   4      103.42      134.68     77.35 o
   3  17   4      106.18      -63.02    113.08 o
   4  17   4      158.06      177.67     79.90 o
   5  17   4      844.95      904.64     96.20 o
   6  17   4        5.81       14.72    110.72 o
   7  17   4      388.11      443.29     89.33 o
   8  17   4       31.90      -93.45    126.43 o
   9  17   4        4.62      108.17     77.55 o
  -9  18   4        4.00     -138.99    138.99 o
  -8  18   4       33.12      -87.56    120.54 o
  -7  18   4       24.99      125.06     78.53 o
  -6  18   4      556.69      537.33     93.25 o
  -5  18   4       78.07        0.00    114.26 o
  -4  18   4       99.03        3.73     85.99 o
  -3  18   4       30.51        0.00    121.91 o
  -2  18   4       37.61      -59.09    110.92 o
  -1  18   4        2.88       66.36    116.22 o
   0  18   4      478.27      505.72     93.45 o
   1  18   4      230.94      311.56     82.85 o
   2  18   4      320.69      224.39     85.99 o
   3  18   4       11.89      -15.12    108.96 o
   4  18   4      600.33      636.66     91.88 o
   5  18   4       13.91       62.43    121.33 o
   6  18   4       36.64      -55.75    130.55 o
   7  18   4       27.69     -122.11    128.39 o
  -5  19   4        1.58       24.54     80.49 o
  -4  19   4        3.74       80.69    105.82 o
  -3  19   4      530.27      480.79     94.23 o
  -2  19   4       47.79       71.85    121.33 o
  -1  19   4      429.22      318.63     93.64 o
   0  19   4        1.00      -79.71    112.88 o
   1  19   4      173.91       48.10    127.21 o
   2  19   4        0.06        8.05    123.68 o
   3  19   4       86.66       53.01     90.50 o
 -23   1   5        0.32       60.53     84.26 o
 -22   1   5       24.61       99.31     66.46 o
 -21   1   5      255.95      175.59     71.65 o
 -20   1   5        8.70       83.12     83.44 o
 -19   1   5      181.22      252.38     50.02 o
 -18   1   5      149.86      252.68     48.51 o
 -17   1   5       15.13       48.42     61.93 o
 -16   1   5      315.01      375.81     44.76 o
 -15   1   5      228.48      251.98     40.87 o
 -14   1   5        3.58      -55.95     55.95 o
 -13   1   5      689.30      731.40     42.60 o
 -12   1   5      196.77      208.81     31.00 o
 -11   1   5      265.91      248.87     53.99 o
 -10   1   5     5067.10     4793.50     65.24 o
  -9   1   5        0.07       21.82     64.59 o
  -8   1   5     3812.99     3667.79     50.45 o
  -7   1   5     1423.56     1329.45     32.76 o
  -6   1   5      436.34      402.56     39.85 o
  -5   1   5    12704.14    13052.69    255.12 o
  -4   1   5     1516.21     1921.67     30.89 o
  -3   1   5       16.15       34.95     23.46 o
  -2   1   5    63412.98    61087.98   3604.72 o
  -1   1   5        3.09        8.88     22.53 o
   0   1   5       29.45       23.75     20.02 o
   1   1   5       31.23       33.04     16.10 o
   2   1   5      709.68      739.92     22.63 o
   3   1   5      565.46      519.22     25.42 o
   4   1   5     8318.78     9307.23    124.17 o
   5   1   5     2482.76     2525.13     42.61 o
   6   1   5     4056.13     3847.44     83.53 o
   7   1   5      781.96      851.04     34.84 o
   8   1   5      412.92      392.87     63.61 o
   9   1   5      416.58      372.22     33.11 o
  10   1   5      100.43       70.59     55.66 o
  11   1   5      957.40      850.87     62.82 o
  12   1   5     1305.75     1247.41     51.96 o
  13   1   5      795.83      836.68    136.34 o
  14   1   5      233.23      270.35     42.82 o
  15   1   5      141.17      177.71     98.36 o
  16   1   5        7.85       28.83     58.08 o
  17   1   5       20.43      -25.44     68.02 o
  18   1   5        4.48       60.95     74.11 o
  19   1   5      104.27       81.93    118.87 o
  20   1   5      104.18      182.43    146.65 o
 -23   2   5        1.16      -89.36     89.36 o
 -22   2   5        2.08       -6.41     77.67 o
 -21   2   5      148.57      102.15     65.78 o
 -20   2   5        6.08       20.00    115.93 o
 -19   2   5       45.34       74.85     46.49 o
 -18   2   5      136.18      190.38     51.14 o
 -17   2   5       31.30       81.48     41.99 o
 -16   2   5      362.37      316.07     59.39 o
 -15   2   5      325.47      326.76     91.19 o
 -14   2   5      135.62       93.87     86.77 o
 -13   2   5     1130.73     1152.24     46.91 o
 -12   2   5        0.50       15.03     42.38 o
 -11   2   5       47.37       52.64     51.04 o
 -10   2   5     2188.11     2214.32     49.56 o
  -9   2   5      126.79       90.52     39.85 o
  -8   2   5     2257.76     2384.81     52.91 o
  -7   2   5     1959.10     2198.58     39.98 o
  -6   2   5       22.29       24.30     26.51 o
  -5   2   5    20124.88    19375.26    130.63 o
  -4   2   5      205.90      300.62     19.76 o
  -3   2   5      112.94      127.79     16.58 o
  -2   2   5     4974.31     5359.57     45.05 o
  -1   2   5     6650.37     6869.28    115.44 o
   0   2   5     3339.72     3255.14     55.75 o
   1   2   5    43369.21    47868.83   1666.85 o
   2   2   5     3995.24     4172.71    100.52 o
   3   2   5     8797.45     9507.13    182.87 o
   4   2   5     2302.69     2593.84     40.88 o
   5   2   5     1535.75     1525.88     36.01 o
   6   2   5      175.72      220.02     50.85 o
   7   2   5       25.32       48.43     56.15 o
   8   2   5      508.44      508.70     33.39 o
   9   2   5     6160.10     5881.13     78.50 o
  10   2   5     1253.00     1223.23     48.10 o
  11   2   5       78.52      -20.94     89.03 o
  12   2   5       12.93       -7.57     52.10 o
  13   2   5        0.30      -80.09     95.61 o
  14   2   5        7.08       35.43     59.11 o
  15   2   5       15.37       33.17     56.26 o
  16   2   5      179.29      207.50     97.08 o
  17   2   5       56.32       87.74     50.93 o
  18   2   5       45.04       19.96     76.14 o
  19   2   5        0.45      -11.05     75.37 o
  20   2   5       30.20      -34.87     70.45 o
 -23   3   5        0.05       73.42    117.40 o
 -22   3   5        5.23       -7.66    112.10 o
 -21   3   5        2.31      -93.06    107.78 o
 -20   3   5       49.99       66.75    104.25 o
 -19   3   5       14.54        6.28    100.12 o
 -18   3   5       86.02       40.44     69.89 o
 -17   3   5       10.16      142.14     54.97 o
 -16   3   5       18.98      -34.75     85.01 o
 -15   3   5       13.09      -27.48     75.39 o
 -14   3   5      174.99      213.79     54.58 o
 -13   3   5        1.68       -3.93     67.34 o
 -12   3   5      582.36      453.10     52.42 o
 -11   3   5      258.59      243.04     46.53 o
 -10   3   5      143.17      106.99     40.44 o
  -9   3   5       77.99       45.94     57.13 o
  -8   3   5        4.73       29.25     45.55 o
  -7   3   5      352.98      340.61     35.73 o
  -6   3   5     1880.79     1946.31     52.42 o
  -5   3   5      411.31      274.85     31.80 o
  -4   3   5     2236.43     2085.89     48.29 o
  -3   3   5      409.53      516.32     32.20 o
  -2   3   5     9727.52    11389.46    116.81 o
  -1   3   5     2500.43     2592.98     50.06 o
   0   3   5       90.03       60.07     23.56 o
   1   3   5     6159.18     6355.44     75.78 o
   2   3   5       29.83       18.85     37.69 o
   3   3   5      578.36      549.69     35.73 o
   4   3   5     4355.83     4830.04     77.35 o
   5   3   5      148.60      113.08     32.20 o
   6   3   5       10.61       56.15     33.18 o
   7   3   5       66.49       14.13     54.97 o
   8   3   5       16.80       40.25     51.44 o
   9   3   5      115.40      145.67     43.39 o
  10   3   5      214.82      251.68     47.31 o
  11   3   5       57.51       52.42     49.67 o
  12   3   5       25.51       -4.32     55.75 o
  13   3   5        0.09      -23.75     78.14 o
  14   3   5       12.73      -46.14     84.81 o
  15   3   5       45.25       60.86     58.70 o
  16   3   5       15.01      -53.60     98.55 o
  17   3   5        3.35      -64.00    100.91 o
  18   3   5       56.81       75.58    112.69 o
  19   3   5       53.47      103.07    115.83 o
  20   3   5        2.63       11.78     82.65 o
 -22   4   5       62.84       23.36     84.02 o
 -21   4   5       71.23      127.21     77.55 o
 -20   4   5       15.12        0.00     98.36 o
 -19   4   5       53.38     -100.52    100.52 o
 -18   4   5      170.47      144.49     71.85 o
 -17   4   5        0.06      -76.76     91.68 o
 -16   4   5      176.35      262.09     64.00 o
 -15   4   5       80.00      110.72     57.33 o
 -14   4   5      214.21       56.74     56.15 o
 -13   4   5     2746.40     2583.76     88.34 o
 -12   4   5       76.99        0.00     69.10 o
 -11   4   5       18.38       40.83     59.48 o
 -10   4   5      306.36      335.31     44.96 o
  -9   4   5     1471.54     1519.90     62.23 o
  -8   4   5        0.82       15.71     48.69 o
  -7   4   5     6168.51     6313.43     93.64 o
  -6   4   5      119.07      160.79     35.93 o
  -5   4   5     2841.06     2734.33     60.86 o
  -4   4   5       40.19       18.65     42.21 o
  -3   4   5      392.99      323.34     29.45 o
  -2   4   5     1134.03     1203.83     42.01 o
  -1   4   5     8291.65     9158.29     92.27 o
   0   4   5      473.83      444.27     31.41 o
   1   4   5     2303.69     2239.22     52.42 o
   2   4   5      951.97      991.61     42.40 o
   3   4   5      181.82      165.69     33.77 o
   4   4   5      939.00      963.53     46.72 o
   5   4   5      343.72      444.66     39.26 o
   6   4   5      227.52      163.93     40.25 o
   7   4   5     4860.76     5111.76     97.37 o
   8   4   5     1193.27     1253.69     63.02 o
   9   4   5      192.56      225.57     48.88 o
  10   4   5      119.85       82.45     48.10 o
  11   4   5       10.43       41.62     74.01 o
  12   4   5      123.16       81.08     84.02 o
  13   4   5      143.17      194.75     57.33 o
  14   4   5        3.93       -5.30     78.14 o
  15   4   5        6.73       22.58     89.52 o
  16   4   5      182.45      164.12     74.40 o
  17   4   5      379.67      228.32     81.28 o
  18   4   5      126.69      150.18     78.14 o
  19   4   5       11.56      130.75     75.98 o
  20   4   5        6.58       63.80    111.12 o
 -22   5   5        1.53      118.58     77.55 o
 -21   5   5       10.03      -14.92    105.42 o
 -20   5   5        0.01       34.75     98.94 o
 -19   5   5       50.55      142.72     71.26 o
 -18   5   5       30.23       60.47     82.06 o
 -17   5   5        5.22       56.34     61.45 o
 -16   5   5      162.10      144.29     61.25 o
 -15   5   5      365.35      241.08     65.18 o
 -14   5   5        0.01      -27.09     70.09 o
 -13   5   5        0.88        4.12     68.12 o
 -12   5   5     1124.80     1043.63     62.43 o
 -11   5   5      488.32      454.28     52.22 o
 -10   5   5      770.98      629.01     53.79 o
  -9   5   5      310.67      295.46     44.17 o
  -8   5   5      302.66      357.10     41.42 o
  -7   5   5      648.13      614.48     46.14 o
  -6   5   5        1.79       32.59     31.41 o
  -5   5   5      301.41      341.01     36.91 o
  -4   5   5      623.92      596.61     37.30 o
  -3   5   5       51.74       61.84     27.88 o
  -2   5   5     1264.29     1347.34     47.12 o
  -1   5   5     1693.82     1912.74     53.20 o
   0   5   5      130.02      175.51     32.98 o
   1   5   5      452.45      550.28     36.52 o
   2   5   5       35.53      129.37     30.63 o
   3   5   5      169.27      109.94     35.73 o
   4   5   5     5470.99     5715.64     91.68 o
   5   5   5        0.67       36.32     34.36 o
   6   5   5     2419.85     2387.05     70.48 o
   7   5   5      784.52      890.31     52.81 o
   8   5   5      327.29      344.93     48.69 o
   9   5   5        4.73       22.18     68.32 o
  10   5   5       66.45       68.12     68.52 o
  11   5   5      103.68      -17.28     78.72 o
  12   5   5       55.06      -65.37     80.49 o
  13   5   5      163.03      236.17     57.72 o
  14   5   5        1.66       32.39     84.81 o
  15   5   5        2.51      -46.53     96.20 o
  16   5   5       27.68       37.30     97.77 o
  17   5   5       91.95       53.40    111.31 o
  18   5   5       10.28      -14.33    112.88 o
  19   5   5        1.95        0.00     78.14 o
  20   5   5        9.98     -124.27    124.27 o
 -22   6   5        0.14       64.59    117.60 o
 -21   6   5      124.12       37.89    121.72 o
 -20   6   5       17.16     -117.40    117.40 o
 -19   6   5       10.29       20.02     98.55 o
 -18   6   5        1.30       31.21     90.11 o
 -17   6   5       20.94       52.42     93.06 o
 -16   6   5      230.27      309.60     64.79 o
 -15   6   5      741.98      800.00     70.28 o
 -14   6   5       97.59      141.35     57.72 o
 -13   6   5      248.06      326.68     53.60 o
 -12   6   5       65.91       48.88     67.73 o
 -11   6   5       24.88      123.09     43.98 o
 -10   6   5      899.77      872.84     60.66 o
  -9   6   5      559.51      495.71     52.42 o
  -8   6   5     1952.17     1841.67     69.10 o
  -7   6   5     1727.35     1858.75     63.21 o
  -6   6   5       12.95      -52.61     52.61 o
  -5   6   5      677.72      586.99     42.99 o
  -4   6   5       97.64       60.07     34.16 o
  -3   6   5       73.51      193.37     32.39 o
  -2   6   5      722.53      840.25     43.58 o
  -1   6   5      191.48      188.47     34.16 o
   0   6   5     1857.51     1761.97     56.54 o
   1   6   5     6261.78     6360.94     94.04 o
   2   6   5       48.28       83.44     35.53 o
   3   6   5     3009.26     2942.24     74.21 o
   4   6   5        0.26       50.85     34.94 o
   5   6   5     2016.21     2037.99     67.14 o
   6   6   5      314.79      407.17     45.55 o
   7   6   5      526.27      533.99     54.97 o
   8   6   5      501.03      565.60     55.36 o
   9   6   5     3259.48     2877.45     93.06 o
  10   6   5       34.81       54.77     52.02 o
  11   6   5       51.07       88.34     51.24 o
  12   6   5       59.88      -38.87     78.72 o
  13   6   5        0.94      -88.34     88.34 o
  14   6   5       89.08       98.16     62.43 o
  15   6   5       28.87      -23.95     97.96 o
  16   6   5      215.26       89.91    112.69 o
  17   6   5        3.15      -96.20     98.94 o
  18   6   5       36.96       36.71    114.65 o
  19   6   5       15.69      -31.21    108.76 o
 -21   7   5       73.76        0.00    124.07 o
 -20   7   5       10.10       91.88     72.05 o
 -19   7   5        0.40      -34.55    108.37 o
 -18   7   5       37.47       71.07     98.75 o
 -17   7   5      110.83      184.54     70.87 o
 -16   7   5      209.75      376.74     66.16 o
 -15   7   5        8.26       58.31     78.72 o
 -14   7   5      187.65      202.99     57.72 o
 -13   7   5      658.72      714.80     69.10 o
 -12   7   5      110.50       75.58     53.60 o
 -11   7   5      127.82      220.07     48.49 o
 -10   7   5     3372.34     3355.69     94.04 o
  -9   7   5       84.51      132.71     46.72 o
  -8   7   5      597.22      594.26     55.17 o
  -7   7   5       37.73       24.93     58.90 o
  -6   7   5       35.15       41.42     54.38 o
  -5   7   5        4.06       49.28     38.48 o
  -4   7   5      105.93       96.20     35.93 o
  -3   7   5      305.24      302.53     43.78 o
  -2   7   5    17602.54    17125.13    170.60 o
  -1   7   5     2749.01     2688.98     70.09 o
   0   7   5       21.48        2.55     49.47 o
   1   7   5      725.49      670.23     47.51 o
   2   7   5     1986.32     2017.97     64.00 o
   3   7   5      131.29      149.40     37.69 o
   4   7   5     1313.73     1408.39     61.45 o
   5   7   5      130.83      166.68     45.94 o
   6   7   5     1923.27     2058.21     75.78 o
   7   7   5      690.02      781.55     65.37 o
   8   7   5      522.03      504.93     54.18 o
   9   7   5        9.81      -77.55     77.55 o
  10   7   5       63.33       53.40     78.53 o
  11   7   5      187.16      192.79     58.11 o
  12   7   5      553.45      565.40     68.71 o
  13   7   5      460.93      463.12     74.99 o
  14   7   5       42.47       29.06     92.27 o
  15   7   5       47.09       55.95     99.34 o
  16   7   5       60.93       53.20    114.26 o
  17   7   5        8.33       -7.07    116.22 o
  18   7   5        4.18     -114.65    114.65 o
  19   7   5       10.94     -130.75    130.75 o
 -21   8   5        0.63       80.49    111.12 o
 -20   8   5        2.83      -83.44    108.76 o
 -19   8   5       45.65       35.73    110.33 o
 -18   8   5       31.48       60.47    104.64 o
 -17   8   5        4.26      -81.87     99.93 o
 -16   8   5       13.30     -101.10    101.10 o
 -15   8   5      168.45      208.29     67.93 o
 -14   8   5       18.46      101.69     51.63 o
 -13   8   5       72.28      -58.70     83.83 o
 -12   8   5        9.77       45.94     78.53 o
 -11   8   5        0.17        4.32     70.28 o
 -10   8   5       44.39       40.64     70.09 o
  -9   8   5      475.78      348.07     53.99 o
  -8   8   5     3967.82     3766.39     95.61 o
  -7   8   5      156.00      116.61     54.18 o
  -6   8   5      193.73      210.85     51.63 o
  -5   8   5      504.44      505.13     48.69 o
  -4   8   5      378.31      382.43     48.10 o
  -3   8   5      351.96      374.58     47.71 o
  -2   8   5        6.46      -46.72     52.81 o
  -1   8   5     2458.64     2417.08     72.64 o
   0   8   5     1349.45     1372.86     63.41 o
   1   8   5     1037.73      975.71     57.13 o
   2   8   5       97.43       90.70     41.82 o
   3   8   5       43.08       -3.14     57.91 o
   4   8   5      159.58       91.68     46.14 o
   5   8   5      961.16      907.58     60.86 o
   6   8   5      384.92      455.07     54.97 o
   7   8   5        0.55      -73.82     73.82 o
   8   8   5       37.00      -83.63     83.63 o
   9   8   5      310.66      387.34     62.43 o
  10   8   5      412.92      532.61     66.94 o
  11   8   5      535.93      514.75     68.32 o
  12   8   5       65.67       66.94     66.94 o
  13   8   5        5.88      -96.59     96.59 o
  14   8   5      128.26       66.94    102.87 o
  15   8   5        9.18      103.66     67.93 o
  16   8   5       32.48        6.87    117.20 o
  17   8   5        2.60       51.24    103.26 o
  18   8   5        7.27      190.63     76.96 o
  19   8   5        8.18      -99.14    117.99 o
 -20   9   5       55.90      110.14    120.74 o
 -19   9   5        0.81     -118.18    118.18 o
 -18   9   5      116.93      111.90     80.49 o
 -17   9   5        0.03      -65.96     94.63 o
 -16   9   5        9.62      114.85     62.82 o
 -15   9   5        1.55      -90.50     90.50 o
 -14   9   5       41.09      154.11     58.11 o
 -13   9   5       19.27       -5.10     85.99 o
 -12   9   5      401.27      356.91     65.37 o
 -11   9   5      359.48      337.08     59.68 o
 -10   9   5     1413.94     1349.50     78.92 o
  -9   9   5        7.31       57.91     68.32 o
  -8   9   5      425.52      373.99     57.52 o
  -7   9   5      221.28      242.45     49.28 o
  -6   9   5        0.10      -18.06     68.52 o
  -5   9   5     2535.37     2354.26     81.87 o
  -4   9   5     1354.43     1212.47     64.20 o
  -3   9   5      355.60      276.61     53.01 o
  -2   9   5     2679.68     2727.27     80.88 o
  -1   9   5        0.05      -61.84     61.84 o
   0   9   5      392.29      323.73     49.67 o
   1   9   5      475.75      330.60     55.95 o
   2   9   5        0.21      131.73     44.17 o
   3   9   5     3635.67     3499.78     93.06 o
   4   9   5     4134.49     4230.09    102.09 o
   5   9   5      274.96      216.54     57.13 o
   6   9   5     1712.77     1587.83     76.76 o
   7   9   5       15.06       63.41     51.04 o
   8   9   5       56.11      134.09     54.38 o
   9   9   5        0.88       -4.71     82.65 o
  10   9   5       97.84      -40.05     91.68 o
  11   9   5      427.66      319.02     73.62 o
  12   9   5      193.51      307.44     67.34 o
  13   9   5      660.52      736.98     82.06 o
  14   9   5      387.34      442.11     79.12 o
  15   9   5        0.00      -87.75    112.10 o
  16   9   5        7.03     -101.69    101.69 o
  17   9   5        2.56       30.43    106.41 o
  18   9   5        0.35        8.05    115.44 o
 -20  10   5        0.43      -73.42    119.17 o
 -19  10   5       32.00     -119.36    119.36 o
 -18  10   5       40.29       91.29     78.14 o
 -17  10   5        9.28      -55.17    110.33 o
 -16  10   5       13.02     -104.25    104.25 o
 -15  10   5       38.98      163.34     64.00 o
 -14  10   5       11.43       81.47     83.63 o
 -13  10   5      244.93      231.46     66.16 o
 -12  10   5        2.88      -57.33     80.10 o
 -11  10   5        0.19      -24.74     81.47 o
 -10  10   5      121.49      -37.69     80.49 o
  -9  10   5       74.79       53.79     76.96 o
  -8  10   5       87.60        4.32     75.19 o
  -7  10   5      483.62      586.21     60.27 o
  -6  10   5        0.94       29.84     49.47 o
  -5  10   5     3173.59     2903.37     90.90 o
  -4  10   5       64.10       60.07     65.96 o
  -3  10   5      179.50      224.79     46.92 o
  -2  10   5      316.37      233.42     52.22 o
  -1  10   5      590.02      595.24     52.61 o
   0  10   5        0.04      -29.25     69.89 o
   1  10   5     4480.98     4262.88    103.85 o
   2  10   5      804.49      829.45     62.82 o
   3  10   5      285.90      225.77     52.81 o
   4  10   5      815.37      760.74     65.57 o
   5  10   5        0.37      -74.40     74.40 o
   6  10   5        2.64       34.94     70.48 o
   7  10   5       72.35       73.23     74.80 o
   8  10   5       20.68       52.81     53.60 o
   9  10   5      516.11      536.54     67.34 o
  10  10   5      994.62     1017.13     79.71 o
  11  10   5       66.85      107.19     61.84 o
  12  10   5       15.62       11.98     91.68 o
  13  10   5       55.29       56.74     90.70 o
  14  10   5       16.00       -6.67    105.82 o
  15  10   5      215.33      194.36     75.58 o
  16  10   5       75.41      -14.92    106.21 o
  17  10   5       41.94      110.72    115.24 o
 -19  11   5        3.32      112.88    114.06 o
 -18  11   5       43.26      145.28     77.35 o
 -17  11   5       30.56       79.71     76.17 o
 -16  11   5        2.46       68.71     90.11 o
 -15  11   5       92.31      130.16     75.98 o
 -14  11   5       23.45      -30.82     94.63 o
 -13  11   5       34.60      -11.78     96.00 o
 -12  11   5      441.03      465.87     75.78 o
 -11  11   5       79.91      146.06     62.23 o
 -10  11   5      192.99      200.44     60.86 o
  -9  11   5       80.03       48.49     74.01 o
  -8  11   5      303.99      340.42     58.31 o
  -7  11   5        9.89        0.00     79.31 o
  -6  11   5       28.67      -30.43     78.92 o
  -5  11   5        0.97       80.49     51.24 o
  -4  11   5      329.42      319.02     53.60 o
  -3  11   5      324.89      289.77     53.01 o
  -2  11   5      801.42      737.96     61.64 o
  -1  11   5       37.89       44.37     69.10 o
   0  11   5      278.54      251.48     54.58 o
   1  11   5       38.67      -57.52     72.25 o
   2  11   5       23.48      -37.69     77.55 o
   3  11   5     1318.41     1230.53     75.58 o
   4  11   5      457.03      511.22     59.48 o
   5  11   5        9.44      -45.55     75.19 o
   6  11   5      147.60      137.42     54.97 o
   7  11   5      370.36      318.82     69.10 o
   8  11   5       21.38       67.14     80.29 o
   9  11   5       18.43       70.48     85.20 o
  10  11   5      151.56      142.33     69.50 o
  11  11   5      215.14      329.62     70.09 o
  12  11   5       37.26      104.25     63.61 o
  13  11   5        1.09       20.02    106.41 o
  14  11   5       22.57      -56.15    113.67 o
  15  11   5        6.41      103.66     73.62 o
  16  11   5        0.39       -7.85    116.22 o
  17  11   5       13.15       65.96    107.58 o
 -18  12   5        1.69     -127.41    127.41 o
 -17  12   5       13.87      -53.40    116.22 o
 -16  12   5        9.46      152.15     71.07 o
 -15  12   5       17.60      -55.17    110.33 o
 -14  12   5        2.25      -32.79    100.52 o
 -13  12   5      388.92      302.33     76.37 o
 -12  12   5       70.00       17.67     97.37 o
 -11  12   5        9.38      -78.92     93.25 o
 -10  12   5      105.70      -53.99     90.90 o
  -9  12   5        2.03       38.87     55.17 o
  -8  12   5       21.42      -54.97     80.49 o
  -7  12   5     2763.55     2502.09     99.14 o
  -6  12   5        0.61      -37.50     69.69 o
  -5  12   5      106.37        4.52     81.87 o
  -4  12   5        0.01       40.44     68.32 o
  -3  12   5        0.31      -48.88     71.46 o
  -2  12   5        1.80      -68.52     68.52 o
  -1  12   5      231.24      200.05     55.95 o
   0  12   5      224.15      359.66     55.95 o
   1  12   5      301.50      345.52     58.11 o
   2  12   5      197.95       81.47     85.99 o
   3  12   5       86.77       60.27     56.54 o
   4  12   5       32.93       30.82     51.44 o
   5  12   5       75.72       75.98     52.02 o
   6  12   5       60.93      -25.33     82.65 o
   7  12   5      104.07       10.60     89.72 o
   8  12   5      247.69      181.20     66.16 o
   9  12   5       15.95      -34.36     83.04 o
  10  12   5       45.72      -35.93     99.73 o
  11  12   5        9.89       59.88     68.52 o
  12  12   5       85.93       39.66    104.83 o
  13  12   5       56.60     -107.98    107.98 o
  14  12   5       79.22      -51.04    109.94 o
  15  12   5       30.61      107.58    111.90 o
  16  12   5       20.67       72.64     82.26 o
 -17  13   5        0.88       39.66    116.02 o
 -16  13   5      144.28      192.59     85.01 o
 -15  13   5        0.03      -93.64    107.19 o
 -14  13   5       19.56     -115.24    115.24 o
 -13  13   5       27.20      111.90     65.37 o
 -12  13   5      145.18      138.60     72.44 o
 -11  13   5      128.68      133.10     71.07 o
 -10  13   5        0.41       11.58     66.75 o
  -9  13   5       90.68       72.83     90.31 o
  -8  13   5        5.26      -64.98     90.11 o
  -7  13   5      191.06       52.61     89.91 o
  -6  13   5        0.31      -78.53     78.53 o
  -5  13   5      145.11      173.15     59.09 o
  -4  13   5       84.12       54.18     88.54 o
  -3  13   5        9.24       68.12     55.17 o
  -2  13   5        0.87      -29.06     76.76 o
  -1  13   5      519.64      507.29     62.43 o
   0  13   5       30.25       63.02     53.60 o
   1  13   5       55.84       85.60     57.13 o
   2  13   5      178.34       64.59     84.42 o
   3  13   5      850.16      822.19     77.74 o
   4  13   5      105.89      129.57     61.06 o
   5  13   5       17.78       42.60     83.83 o
   6  13   5      156.39      178.65     62.43 o
   7  13   5      152.85      187.68     67.53 o
   8  13   5       67.24      192.00     61.84 o
   9  13   5        0.00      -61.45     80.10 o
  10  13   5       49.12       44.96     98.36 o
  11  13   5       57.19      170.99     68.91 o
  12  13   5       67.91      154.31     74.60 o
  13  13   5        0.54       14.72    103.85 o
  14  13   5      111.58      238.72     77.35 o
  15  13   5       18.26       72.64    119.56 o
 -16  14   5        3.65       32.00    115.04 o
 -15  14   5      331.21      546.16     80.88 o
 -14  14   5       15.20       58.50    110.92 o
 -13  14   5        0.12       -7.07     98.55 o
 -12  14   5       13.03       67.34    101.30 o
 -11  14   5       21.17        0.00     96.79 o
 -10  14   5        0.11      -81.47     95.61 o
  -9  14   5      207.96       60.47    100.12 o
  -8  14   5      339.43      276.02     71.85 o
  -7  14   5       91.55      165.69     58.50 o
  -6  14   5        0.02      -11.19     63.80 o
  -5  14   5       55.82        0.00     86.97 o
  -4  14   5       63.11      -10.80     86.18 o
  -3  14   5       76.58      -26.70     88.74 o
  -2  14   5       76.01      166.87     59.68 o
  -1  14   5        1.38      -26.50     82.06 o
   0  14   5      621.08      533.60     72.05 o
   1  14   5      496.78      530.06     71.85 o
   2  14   5        0.35      -21.60     86.38 o
   3  14   5      156.70      140.56     67.14 o
   4  14   5        1.20      -11.19     84.61 o
   5  14   5        0.59       34.75     90.70 o
   6  14   5      190.48       53.60    101.50 o
   7  14   5      179.38       92.07    102.48 o
   8  14   5       85.09      152.54     69.69 o
   9  14   5       64.51      -19.83    104.05 o
  10  14   5       16.78        6.87    105.03 o
  11  14   5       69.56       71.46     76.37 o
  12  14   5       12.76       29.84    110.53 o
  13  14   5       23.44     -119.17    119.17 o
  14  14   5       61.71       32.59    122.11 o
 -15  15   5       35.33      -40.44    116.02 o
 -14  15   5       22.16     -101.10    126.23 o
 -13  15   5        2.12       74.80     98.16 o
 -12  15   5        0.74       57.72    107.98 o
 -11  15   5        0.04      -90.50    112.88 o
 -10  15   5       61.82      -33.77    112.10 o
  -9  15   5       63.76      -65.37     97.77 o
  -8  15   5      392.06      358.87     76.96 o
  -7  15   5       23.72     -104.25    104.25 o
  -6  15   5        5.49       42.40     65.77 o
  -5  15   5        0.65      -29.84     91.29 o
  -4  15   5      169.30       94.04     95.02 o
  -3  15   5        1.61      -29.06     87.95 o
  -2  15   5      163.82       92.47    102.87 o
  -1  15   5      126.09      187.88     64.00 o
   0  15   5       27.04      -57.91     91.29 o
   1  15   5       62.03       -5.89     90.31 o
   2  15   5        1.07       11.78     90.70 o
   3  15   5       73.82      -11.98     93.64 o
   4  15   5       25.55      -73.42     96.00 o
   5  15   5       12.67      -18.85     96.39 o
   6  15   5        1.43       83.44     97.18 o
   7  15   5       65.86       59.48    103.07 o
   8  15   5        8.90       34.16    100.12 o
   9  15   5       39.27      212.02     74.99 o
  10  15   5       25.29      175.71     67.73 o
  11  15   5       11.03     -124.66    124.66 o
  12  15   5       99.87      197.69     84.02 o
 -13  16   5        0.66       71.85     73.03 o
 -12  16   5       28.64       23.17    107.58 o
 -11  16   5      107.76        0.00    118.38 o
 -10  16   5        3.71     -119.75    119.75 o
  -9  16   5      122.59      179.44     79.12 o
  -8  16   5      214.08      339.44     78.92 o
  -7  16   5      430.41      422.28     83.24 o
  -6  16   5        0.68        0.00     93.84 o
  -5  16   5       77.43       35.53     73.42 o
  -4  16   5      300.98      194.75     79.51 o
  -3  16   5        4.49       82.26     93.25 o
  -2  16   5        9.30      -50.45     99.53 o
  -1  16   5       87.31       81.87    101.30 o
   0  16   5      620.72      567.76     85.01 o
   1  16   5        3.68       69.89     93.06 o
   2  16   5       29.02       19.24     86.77 o
   3  16   5       32.65       45.55     98.55 o
   4  16   5      127.96      245.20     74.01 o
   5  16   5        0.07       81.28     87.75 o
   6  16   5      132.38       48.49    114.06 o
   7  16   5        2.67        0.00    104.64 o
   8  16   5       93.78      216.15     79.12 o
   9  16   5       33.19        0.00    114.26 o
  10  16   5       31.14      -31.21    117.01 o
  11  16   5       80.74      137.62     80.29 o
 -11  17   5       65.99      -47.90    122.11 o
 -10  17   5       61.83       77.74    115.24 o
  -9  17   5        6.66       37.89    107.78 o
  -8  17   5        0.05       51.83    116.22 o
  -7  17   5        6.87      -28.86    109.74 o
  -6  17   5       27.45      -28.47    106.41 o
  -5  17   5      200.90      196.12     79.31 o
  -4  17   5      160.42      218.11     79.31 o
  -3  17   5      244.31      219.88     81.87 o
  -2  17   5        1.08       75.19    105.62 o
  -1  17   5        9.82       68.32    105.42 o
   0  17   5       40.06       54.77    103.85 o
   1  17   5        2.69      -55.17    100.71 o
   2  17   5        2.70       -6.87    104.83 o
   3  17   5      127.03      148.02     76.76 o
   4  17   5       97.55      -28.66    107.19 o
   5  17   5       34.93       21.99     82.85 o
   6  17   5       70.47      -96.98    110.92 o
   7  17   5       11.30       53.60    109.55 o
   8  17   5       30.48       -7.85    116.81 o
   9  17   5       54.46       32.39    114.85 o
  -9  18   5        5.12      -16.29    115.44 o
  -8  18   5        2.60       -7.85    118.18 o
  -7  18   5        0.65       23.36    100.12 o
  -6  18   5       18.40       69.10    110.33 o
  -5  18   5        1.60     -117.01    117.01 o
  -4  18   5       64.27      -82.45    113.28 o
  -3  18   5       32.28       74.40    114.65 o
  -2  18   5       12.49      -51.83    113.08 o
  -1  18   5        0.04       29.64    111.12 o
   0  18   5        7.18      -14.92    106.99 o
   1  18   5        0.61        0.00    103.26 o
   2  18   5        5.81      -45.15    105.82 o
   3  18   5       11.59       60.86     81.08 o
   4  18   5        9.38       53.99    119.95 o
   5  18   5        3.04       90.31     81.47 o
   6  18   5        6.72      156.27     82.45 o
  -5  19   5       53.53      -16.29    110.53 o
  -4  19   5       75.79     -126.63    126.63 o
  -3  19   5       51.92      -32.00    123.29 o
  -2  19   5        0.16      -23.95    113.28 o
  -1  19   5       15.95        8.05    114.26 o
   0  19   5        0.73       40.05     84.61 o
   1  19   5        0.69       32.20    109.15 o
   2  19   5       21.35      154.11     81.47 o
 -23   0   6      113.14      -15.90    126.04 o
 -22   0   6        0.55       63.41     72.44 o
 -21   0   6      126.78       41.82     79.12 o
 -20   0   6       37.99       71.46     95.21 o
 -19   0   6        6.69       18.06     91.88 o
 -18   0   6      994.18      995.93     85.79 o
 -17   0   6     1677.40     1567.41     95.21 o
 -16   0   6     2043.22     1809.47     89.91 o
 -15   0   6       20.75        0.00     70.28 o
 -14   0   6     1611.62     1761.38     77.55 o
 -13   0   6       56.20       -3.73     63.41 o
 -12   0   6       65.11       10.21     62.43 o
 -11   0   6     9140.37     9220.13    131.14 o
 -10   0   6    14161.03    13358.55    146.45 o
  -9   0   6     2947.17     3083.00     72.44 o
  -8   0   6    12426.82    11048.06    118.97 o
  -7   0   6      344.62      341.99     34.55 o
  -6   0   6     3681.97     3057.87     60.07 o
  -5   0   6     4587.02     4220.47     64.20 o
  -4   0   6    11042.02    10665.24    102.28 o
  -3   0   6      741.78      561.47     30.82 o
  -2   0   6    67791.77    67573.48    304.49 o
  -1   0   6      113.13      203.78     25.52 o
   0   0   6      590.73      720.30     31.41 o
   1   0   6     3362.07     3292.27     54.77 o
   2   0   6    23929.80    23316.05    201.62 o
   3   0   6      634.60      730.90     37.50 o
   4   0   6      118.22       96.59     32.20 o
   5   0   6      237.58      307.04     36.91 o
   6   0   6    13188.69    13203.84    137.03 o
   7   0   6     4668.35     4297.43     88.93 o
   8   0   6     9902.42     8593.29    125.45 o
   9   0   6      961.97      847.12     59.68 o
  10   0   6      324.62      250.50     51.04 o
  11   0   6      293.28      169.23     56.74 o
  12   0   6      141.92      248.34     54.97 o
  13   0   6      111.65       96.20     52.81 o
  14   0   6      528.98      569.72     74.99 o
  15   0   6      495.75      463.31     76.96 o
  16   0   6      179.51       66.55     96.98 o
  17   0   6       74.76      -32.59    109.35 o
  18   0   6        1.20      -69.69    118.77 o
  19   0   6       50.03      134.48     81.87 o
  20   0   6       61.77       79.90    119.95 o
 -23   1   6       44.46       91.39     68.42 o
 -22   1   6       19.39       26.00     64.85 o
 -21   1   6      250.27      228.02     60.44 o
 -20   1   6       14.63      -54.49     72.75 o
 -19   1   6      135.83       55.28     57.73 o
 -18   1   6      319.16      200.57     99.53 o
 -17   1   6      387.99      418.25     49.35 o
 -16   1   6      928.08      945.47     97.96 o
 -15   1   6      422.40      497.06     44.21 o
 -14   1   6     1212.30     1300.45     50.73 o
 -13   1   6     3003.72     2710.94     62.11 o
 -12   1   6       59.31       78.81     34.94 o
 -11   1   6     7912.88     7794.98     85.16 o
 -10   1   6     1149.65     1079.07     39.29 o
  -9   1   6        0.42       69.77     22.69 o
  -8   1   6     6814.48     6472.44    124.66 o
  -7   1   6     4131.53     4596.95     53.51 o
  -6   1   6      832.62     1005.85     43.98 o
  -5   1   6     4505.94     4006.78    101.20 o
  -4   1   6      236.62      283.32     25.62 o
  -3   1   6    14528.24    13893.36    218.21 o
  -2   1   6     6656.58     6350.07    148.61 o
  -1   1   6       80.86      103.46     17.28 o
   0   1   6     1495.35     1546.23     28.58 o
   1   1   6      719.94      772.52     23.81 o
   2   1   6      594.73      754.29     42.01 o
   3   1   6    11993.88    11477.86     83.92 o
   4   1   6      963.57     1138.86     50.75 o
   5   1   6    20547.65    19146.79    438.28 o
   6   1   6      754.74      810.11     33.16 o
   7   1   6     1212.41     1083.13     39.62 o
   8   1   6       79.28       30.41     43.99 o
   9   1   6      792.23      872.84     42.16 o
  10   1   6      526.94      425.89     38.03 o
  11   1   6     7596.87     6715.82     94.60 o
  12   1   6      426.18      341.66     43.38 o
  13   1   6      332.16      325.24     43.65 o
  14   1   6       10.83       44.08     56.49 o
  15   1   6       34.47        2.50     63.09 o
  16   1   6        3.02       66.43     44.76 o
  17   1   6      293.51      410.93     54.24 o
  18   1   6       30.56      -36.44     76.11 o
  19   1   6      360.24      373.70     63.09 o
  20   1   6        1.65      103.66     86.87 o
 -23   2   6        0.20      -15.89     70.42 o
 -22   2   6      325.14      467.53     71.85 o
 -21   2   6      213.67      229.99     56.37 o
 -20   2   6       18.95        3.30     68.98 o
 -19   2   6      599.90      609.48     58.33 o
 -18   2   6      581.97      624.25    167.36 o
 -17   2   6       42.54       -3.22     73.91 o
 -16   2   6     2761.08     2762.75     73.16 o
 -15   2   6      439.54      510.18     74.40 o
 -14   2   6       84.41       12.37     50.58 o
 -13   2   6     1651.49     1425.13     50.87 o
 -12   2   6       54.66       68.32     34.24 o
 -11   2   6     1315.18     1161.11     45.06 o
 -10   2   6     9627.38     8490.82     86.20 o
  -9   2   6     1520.64     1520.72     41.62 o
  -8   2   6    22038.89    20564.05    489.33 o
  -7   2   6     1653.69     1647.06     36.93 o
  -6   2   6     6125.16     5957.82     58.30 o
  -5   2   6      271.75      281.79     20.89 o
  -4   2   6     2942.98     2869.17     39.01 o
  -3   2   6      976.57      911.61     25.20 o
  -2   2   6     4212.26     4240.04     43.16 o
  -1   2   6     1586.50     1797.73     30.75 o
   0   2   6     5956.46     5282.30    169.42 o
   1   2   6      846.72     1014.32     26.86 o
   2   2   6      243.71      240.76     20.82 o
   3   2   6       82.94       30.36     22.99 o
   4   2   6     2312.42     2150.00     40.18 o
   5   2   6      230.44      210.21     26.02 o
   6   2   6     3829.87     3521.65     67.34 o
   7   2   6      272.39      240.89     47.21 o
   8   2   6      124.67      128.51     31.42 o
   9   2   6      300.79      211.60     34.98 o
  10   2   6      702.74      567.18     41.44 o
  11   2   6       53.91       33.14     50.30 o
  12   2   6      701.22      691.60     47.54 o
  13   2   6       17.45       34.86     61.84 o
  14   2   6      929.57      881.96     56.43 o
  15   2   6      181.58      222.88    115.34 o
  16   2   6      762.20      783.67     62.53 o
  17   2   6      344.44      368.36     56.44 o
  18   2   6      125.98       96.08     66.56 o
  19   2   6      120.38      100.64     88.22 o
  20   2   6       79.46      213.64     58.58 o
 -23   3   6       99.91       65.37    112.10 o
 -22   3   6      243.48      160.98     90.11 o
 -21   3   6       42.34        7.26    108.56 o
 -20   3   6        7.58      -53.60     99.34 o
 -19   3   6      677.30      661.79     89.33 o
 -18   3   6      510.72      464.69     76.76 o
 -17   3   6       16.55      -85.79     85.79 o
 -16   3   6     1094.87     1088.20     78.14 o
 -15   3   6      695.68      757.01     68.71 o
 -14   3   6        3.25      -67.14     67.14 o
 -13   3   6     4014.19     3738.90    102.67 o
 -12   3   6      212.92      134.09     50.85 o
 -11   3   6      915.84      983.36     56.54 o
 -10   3   6     2600.92     2400.59     72.64 o
  -9   3   6     1189.10     1210.90     54.97 o
  -8   3   6      238.03      178.65     40.44 o
  -7   3   6     1709.71     1767.46     53.99 o
  -6   3   6     4962.34     5066.02     80.49 o
  -5   3   6    22083.65    22159.54    214.38 o
  -4   3   6       20.47        7.26     42.80 o
  -3   3   6    44158.83    44799.46    282.11 o
  -2   3   6     1746.32     1975.36     49.08 o
  -1   3   6      562.22      722.26     33.77 o
   0   3   6      626.76      754.06     35.73 o
   1   3   6      834.19      856.34     38.67 o
   2   3   6      109.37      124.66     27.48 o
   3   3   6    12806.70    12491.79    130.75 o
   4   3   6     1651.21     1844.03     55.36 o
   5   3   6      133.06      133.10     34.94 o
   6   3   6     1864.04     1910.78     63.21 o
   7   3   6      159.70      171.78     40.25 o
   8   3   6      104.89       47.71     43.58 o
   9   3   6     2940.58     2773.79     86.58 o
  10   3   6      527.95      459.39     54.97 o
  11   3   6     2649.94     2461.06     88.93 o
  12   3   6      308.01      383.80     56.74 o
  13   3   6     1619.75     1460.42     89.91 o
  14   3   6      332.49      313.52     71.07 o
  15   3   6      128.35      121.13     71.07 o
  16   3   6       99.79        6.28     95.02 o
  17   3   6      415.72      419.14     86.97 o
  18   3   6       94.71     -127.61    127.61 o
  19   3   6      519.34      605.64     95.80 o
  20   3   6       67.36      187.09     85.40 o
 -23   4   6       38.72      -66.36    122.90 o
 -22   4   6       72.34      -23.36    118.18 o
 -21   4   6       85.74       94.82    113.08 o
 -20   4   6       33.25      -68.12    103.26 o
 -19   4   6      106.45      146.26     76.17 o
 -18   4   6      328.50      320.20     73.62 o
 -17   4   6      150.45      193.18     57.91 o
 -16   4   6      798.87      876.37     74.01 o
 -15   4   6      186.19      197.30     58.50 o
 -14   4   6      409.89      440.34     61.06 o
 -13   4   6      795.11      820.22     62.43 o
 -12   4   6      342.11      403.83     52.61 o
 -11   4   6      639.14      548.71     55.17 o
 -10   4   6     4179.01     3993.33     91.48 o
  -9   4   6      225.66      208.10     43.39 o
  -8   4   6     9477.17     8871.86    117.40 o
  -7   4   6      324.75      223.61     38.67 o
  -6   4   6     6564.59     7057.87     96.59 o
  -5   4   6     2562.97     2664.05     61.06 o
  -4   4   6      963.63     1131.00     42.60 o
  -3   4   6      268.82      338.26     32.59 o
  -2   4   6    30072.68    33096.09    256.00 o
  -1   4   6      131.55      149.40     30.23 o
   0   4   6    19535.72    21515.61    209.47 o
   1   4   6      491.48      622.33     38.48 o
   2   4   6     3665.55     4044.96     70.87 o
   3   4   6     1430.61     1527.95     53.01 o
   4   4   6     3239.69     3577.53     74.21 o
   5   4   6       79.88       90.90     36.32 o
   6   4   6     9725.54     9934.54    128.20 o
   7   4   6        0.71      -58.90     58.90 o
   8   4   6     6271.07     6422.58    118.77 o
   9   4   6      362.67      251.68     52.02 o
  10   4   6      294.25      351.41     51.83 o
  11   4   6      714.02      614.09     68.32 o
  12   4   6      230.55      240.69     61.45 o
  13   4   6       43.71       76.37     82.26 o
  14   4   6      918.95      961.57     83.04 o
  15   4   6       11.54      -53.01     88.34 o
  16   4   6      738.05      745.62     83.44 o
  17   4   6        6.39       37.30     72.25 o
  18   4   6       94.94      129.77     75.98 o
  19   4   6       32.71       69.30    114.06 o
  20   4   6       18.22       -8.25    117.01 o
 -22   5   6        9.63       94.82    112.88 o
 -21   5   6      450.20      518.48     92.27 o
 -20   5   6        2.20       69.30    104.25 o
 -19   5   6       44.48       45.35     72.44 o
 -18   5   6       60.92       90.90     95.61 o
 -17   5   6      337.85      336.10     70.09 o
 -16   5   6      142.80      178.85     64.20 o
 -15   5   6      341.08      327.85     63.61 o
 -14   5   6      710.41      627.63     68.12 o
 -13   5   6      798.58      848.30     64.79 o
 -12   5   6       21.55       15.71     61.84 o
 -11   5   6     8838.81     8322.56    134.68 o
 -10   5   6      727.97      624.49     57.72 o
  -9   5   6       93.73       84.02     40.05 o
  -8   5   6     3088.29     2844.86     77.55 o
  -7   5   6     4665.80     4596.62     87.75 o
  -6   5   6      562.25      620.57     42.21 o
  -5   5   6    14911.11    15272.46    154.11 o
  -4   5   6      289.37      281.72     33.77 o
  -3   5   6     2235.27     2633.82     62.04 o
  -2   5   6      100.48      153.91     32.59 o
  -1   5   6        0.97       14.92     40.05 o
   0   5   6     2059.31     2240.00     57.52 o
   1   5   6    12560.50    13880.56    142.72 o
   2   5   6      824.08      842.99     43.78 o
   3   5   6    13869.16    14448.71    140.76 o
   4   5   6      209.13      235.98     39.26 o
   5   5   6    16447.18    16322.57    161.96 o
   6   5   6      742.81      767.41     54.18 o
   7   5   6      173.90      161.57     47.90 o
   8   5   6       39.27        9.03     45.35 o
   9   5   6     2043.76     2049.38     82.45 o
  10   5   6      370.32      412.86     57.52 o
  11   5   6     4930.38     4852.23    122.31 o
  12   5   6      474.23      512.79     63.61 o
  13   5   6      299.58      201.23     69.10 o
  14   5   6        3.82      -92.47     92.47 o
  15   5   6       88.34       72.25     96.59 o
  16   5   6       36.59        6.48    106.01 o
  17   5   6      178.14      192.98     77.94 o
  18   5   6       71.29       80.88     76.37 o
  19   5   6      118.37       54.97    127.80 o
 -22   6   6        0.66     -128.59    128.59 o
 -21   6   6      168.20      212.42     80.69 o
 -20   6   6       81.16       21.40    108.17 o
 -19   6   6      177.22      236.76     73.82 o
 -18   6   6      564.63      567.95     81.08 o
 -17   6   6       44.84       93.45     94.43 o
 -16   6   6      427.95      506.90     71.26 o
 -15   6   6       48.21      -71.26     82.26 o
 -14   6   6     2831.36     2708.22     99.34 o
 -13   6   6      500.24      391.26     64.59 o
 -12   6   6        0.46      -66.94     66.94 o
 -11   6   6      718.26      602.11     60.47 o
 -10   6   6     2124.25     2023.27     77.55 o
  -9   6   6      697.99      586.99     55.17 o
  -8   6   6     9966.17     9829.51    134.09 o
  -7   6   6     1439.86     1476.12     61.06 o
  -6   6   6       50.37       27.68     50.45 o
  -5   6   6      599.31      557.15     48.49 o
  -4   6   6      288.44      348.27     38.48 o
  -3   6   6     2171.48     2174.04     61.84 o
  -2   6   6     9603.83    10322.47    116.81 o
  -1   6   6        1.51      -47.31     47.31 o
   0   6   6    11425.04    12751.33    131.73 o
   1   6   6     1478.39     1463.76     56.15 o
   2   6   6     6357.41     6674.46    102.67 o
   3   6   6      953.69      903.07     50.85 o
   4   6   6      208.69      207.90     43.98 o
   5   6   6      149.71      -15.51     62.63 o
   6   6   6     5824.30     5666.17    109.55 o
   7   6   6       25.05       14.13     64.39 o
   8   6   6    10021.81    10375.87    155.48 o
   9   6   6     1423.44     1525.60     79.51 o
  10   6   6     1190.52     1178.70     72.83 o
  11   6   6       12.71       94.23     51.24 o
  12   6   6      621.22      603.88     71.85 o
  13   6   6        0.11      -37.89     90.70 o
  14   6   6     1703.30     1681.47     99.93 o
  15   6   6       96.68      -74.41    105.23 o
  16   6   6      243.71      285.06     78.92 o
  17   6   6        1.98       14.13    101.50 o
  18   6   6        0.62     -116.42    116.42 o
  19   6   6       16.14       88.34    114.45 o
 -21   7   6       44.98       -7.85    111.12 o
 -20   7   6       38.80       36.71    107.58 o
 -19   7   6      547.24      499.04     88.93 o
 -18   7   6      132.09        0.00     74.99 o
 -17   7   6      172.76      145.28     75.98 o
 -16   7   6      451.90      544.59     69.89 o
 -15   7   6      384.80      308.02     66.75 o
 -14   7   6       17.81       84.42     56.74 o
 -13   7   6     5459.83     5352.06    129.96 o
 -12   7   6        1.12       43.58     47.71 o
 -11   7   6      223.27      152.93     51.04 o
 -10   7   6        7.07      -15.31     65.77 o
  -9   7   6      143.56      106.01     46.14 o
  -8   7   6       39.08      175.90     44.76 o
  -7   7   6     1185.53     1164.37     59.88 o
  -6   7   6     6608.23     6517.80    111.51 o
  -5   7   6    10413.48    10556.68    133.30 o
  -4   7   6      743.41      719.51     51.04 o
  -3   7   6     5348.42     5860.72     99.53 o
  -2   7   6     1001.11     1131.58     52.61 o
  -1   7   6      399.32      282.70     39.85 o
   0   7   6      962.21      962.36     52.42 o
   1   7   6    10950.31    10717.07    132.52 o
   2   7   6     2864.67     3031.95     77.55 o
   3   7   6    15678.27    16434.28    168.05 o
   4   7   6     1050.73     1080.54     60.86 o
   5   7   6     1978.55     2277.50     75.19 o
   6   7   6      183.58       48.29     52.22 o
   7   7   6       23.58      -69.69     69.69 o
   8   7   6        1.45       52.61     67.53 o
   9   7   6     2436.05     2330.11     91.88 o
  10   7   6      591.60      513.18     65.96 o
  11   7   6      494.07      375.36     68.71 o
  12   7   6       29.44       31.61     89.52 o
  13   7   6     1641.59     1521.87     99.14 o
  14   7   6       81.41       96.20     98.55 o
  15   7   6       11.10       44.96     93.25 o
  16   7   6        9.70       34.16    103.07 o
  17   7   6      380.87      349.84     87.36 o
  18   7   6       69.65       85.20    113.67 o
  19   7   6      274.48      275.83     96.79 o
 -21   8   6       96.84      116.61     88.54 o
 -20   8   6       60.92     -124.07    124.07 o
 -19   8   6      394.56      502.77     87.17 o
 -18   8   6       72.23      154.31     64.59 o
 -17   8   6       75.34     -101.30    101.30 o
 -16   8   6      856.98      734.82     84.02 o
 -15   8   6      125.50      211.63     63.41 o
 -14   8   6        4.51      -87.36     87.36 o
 -13   8   6      829.42      894.63     76.17 o
 -12   8   6      149.29      124.86     59.09 o
 -11   8   6       98.26       65.37     56.15 o
 -10   8   6     1604.16     1514.21     74.60 o
  -9   8   6      478.76      480.79     55.17 o
  -8   8   6       99.31      222.43     50.65 o
  -7   8   6      138.32       49.08     68.71 o
  -6   8   6    11209.50    11489.58    148.61 o
  -5   8   6      329.56      290.36     48.10 o
  -4   8   6       90.44       50.06     60.66 o
  -3   8   6     1598.78     1496.54     64.79 o
  -2   8   6     5371.93     5323.59    100.32 o
  -1   8   6     1163.99     1052.07     60.47 o
   0   8   6    43161.33    44310.44    383.61 o
   1   8   6      940.78      930.75     59.48 o
   2   8   6      622.00      755.63     54.38 o
   3   8   6     1968.76     2151.46     74.21 o
   4   8   6     3995.30     4147.44     97.96 o
   5   8   6      389.16      382.23     56.15 o
   6   8   6     6917.40     6561.77    127.61 o
   7   8   6      771.58      779.58     63.21 o
   8   8   6     2072.42     2036.03     86.18 o
   9   8   6      367.52      358.48     61.06 o
  10   8   6      447.33      508.27     66.55 o
  11   8   6      136.78      166.48     66.16 o
  12   8   6        4.74       60.86     86.58 o
  13   8   6      151.04      206.14     70.87 o
  14   8   6      730.74      833.77     88.93 o
  15   8   6      308.40      316.86     82.45 o
  16   8   6     1370.15     1609.43    111.12 o
  17   8   6       74.30       82.85     81.87 o
  18   8   6       43.54      151.95     74.80 o
 -20   9   6        0.04        7.85    110.92 o
 -19   9   6      235.83      163.34     78.92 o
 -18   9   6       48.48      -28.07    116.81 o
 -17   9   6       68.50      194.75     69.89 o
 -16   9   6      168.44       87.17     70.09 o
 -15   9   6      124.85       43.98     66.36 o
 -14   9   6       17.43      171.39     62.23 o
 -13   9   6      818.63      949.99     77.35 o
 -12   9   6        9.98       49.28     79.90 o
 -11   9   6      457.69      568.93     64.00 o
 -10   9   6      903.52      820.81     68.91 o
  -9   9   6      931.56     1023.02     67.53 o
  -8   9   6       50.54       28.07     72.64 o
  -7   9   6     1748.35     1649.28     75.98 o
  -6   9   6       91.38       60.66     47.90 o
  -5   9   6     7430.53     7582.24    127.80 o
  -4   9   6       31.41       45.15     66.55 o
  -3   9   6    10024.75    10154.02    142.33 o
  -2   9   6      204.91      170.80     45.74 o
  -1   9   6       78.39       72.64     44.96 o
   0   9   6     1622.87     1527.17     68.71 o
   1   9   6     7854.80     7920.70    130.75 o
   2   9   6      927.38      904.64     61.64 o
   3   9   6    10831.71    10927.72    154.31 o
   4   9   6       55.52      116.22     48.69 o
   5   9   6      319.81      340.22     53.60 o
   6   9   6      780.55      895.22     66.36 o
   7   9   6       82.97       65.77     77.15 o
   8   9   6       30.15      115.83     51.44 o
   9   9   6     2177.50     2249.62     96.00 o
  10   9   6       55.23      -56.93     86.18 o
  11   9   6      665.40      606.82     77.74 o
  12   9   6      139.23      168.83     64.39 o
  13   9   6      365.52      287.22     77.35 o
  14   9   6      181.07      337.47     79.51 o
  15   9   6       19.68      -27.88    106.80 o
  16   9   6      127.22      246.77     74.01 o
  17   9   6       56.68       46.92    120.93 o
  18   9   6        2.68       32.98    120.93 o
 -20  10   6        6.76       89.91    114.65 o
 -19  10   6       62.95       69.50    111.31 o
 -18  10   6      203.80      449.77     76.17 o
 -17  10   6       41.62      235.19     71.07 o
 -16  10   6        5.33       32.79     90.31 o
 -15  10   6       22.58        0.00     84.42 o
 -14  10   6      615.96      670.43     77.35 o
 -13  10   6      557.24      601.72     78.14 o
 -12  10   6       16.71      -21.01     81.87 o
 -11  10   6      487.47      522.41     67.34 o
 -10  10   6       42.04      -28.47     77.35 o
  -9  10   6      101.34       45.35     80.69 o
  -8  10   6     8246.49     8061.46    149.79 o
  -7  10   6      425.63      401.87     60.86 o
  -6  10   6     1871.25     1632.79     78.53 o
  -5  10   6      194.10      228.12     49.67 o
  -4  10   6      773.45      788.61     61.64 o
  -3  10   6        9.88       75.78     46.92 o
  -2  10   6     2484.83     2502.87     84.61 o
  -1  10   6     4130.41     3918.53    100.32 o
   0  10   6     2790.61     2779.49     90.11 o
   1  10   6      244.62      257.18     48.49 o
   2  10   6     1949.36     1877.60     78.53 o
   3  10   6      105.09      199.66     47.71 o
   4  10   6       11.67      -33.37     72.05 o
   5  10   6      950.95      797.84     67.93 o
   6  10   6     3033.71     2979.34    101.50 o
   7  10   6      258.52      376.54     62.04 o
   8  10   6     4623.48     4633.53    128.79 o
   9  10   6       10.35       70.67     59.68 o
  10  10   6      114.96      154.50     64.20 o
  11  10   6        9.55      -11.58     88.74 o
  12  10   6      394.58      489.23     71.66 o
  13  10   6      312.28      328.44     80.88 o
  14  10   6     1021.78      918.38    100.52 o
  15  10   6      119.94      130.94     82.65 o
  16  10   6      116.08      161.57     82.65 o
  17  10   6        0.30     -116.42    116.42 o
 -19  11   6       44.07      -56.54    121.52 o
 -18  11   6       19.88      -22.97    110.14 o
 -17  11   6      118.29      -36.32    114.06 o
 -16  11   6       54.02       96.39    109.74 o
 -15  11   6       70.64       35.93     73.23 o
 -14  11   6      422.56      338.45     77.94 o
 -13  11   6      777.92      664.15     81.28 o
 -12  11   6       38.52        0.00     88.15 o
 -11  11   6     2329.59     2335.02    104.05 o
 -10  11   6        2.32      -25.72     78.53 o
  -9  11   6        6.79       58.90     66.94 o
  -8  11   6      936.70      962.36     75.19 o
  -7  11   6     1210.65     1093.69     75.39 o
  -6  11   6      104.79      121.91     55.17 o
  -5  11   6     6986.28     6892.77    138.41 o
  -4  11   6       99.26       55.17     78.53 o
  -3  11   6      170.23      190.23     52.42 o
  -2  11   6     1496.05     1583.71     76.17 o
  -1  11   6        9.54      -68.52     68.52 o
   0  11   6        8.97        0.00     71.66 o
   1  11   6     1109.40     1042.65     72.83 o
   2  11   6      115.87      153.13     46.53 o
   3  11   6      693.38      616.44     65.57 o
   4  11   6      142.08      172.96     56.54 o
   5  11   6     3586.64     3361.97    109.94 o
   6  11   6       93.33        9.82     88.34 o
   7  11   6      108.20      201.62     58.11 o
   8  11   6       58.71       50.65     61.06 o
   9  11   6     1576.78     1477.11     94.43 o
  10  11   6      241.69      170.41     68.12 o
  11  11   6     1303.64     1226.41     97.18 o
  12  11   6      202.76      211.44     75.98 o
  13  11   6      249.93      222.82     79.90 o
  14  11   6        0.38        0.00    111.90 o
  15  11   6       45.93      -60.86    127.41 o
  16  11   6       27.16      -40.25    130.75 o
 -18  12   6       38.18       88.34    112.69 o
 -17  12   6        6.57       -7.66    117.99 o
 -16  12   6      480.18      461.35     85.40 o
 -15  12   6       23.47      207.51     71.46 o
 -14  12   6      221.91       59.29    111.31 o
 -13  12   6        2.89       25.13     94.63 o
 -12  12   6       34.28      147.24     60.27 o
 -11  12   6      233.27      181.20     69.30 o
 -10  12   6     1585.37     1587.63     96.59 o
  -9  12   6      454.02      417.18     71.26 o
  -8  12   6      262.88      192.39     68.12 o
  -7  12   6        3.28       39.85     55.75 o
  -6  12   6      399.49      324.32     60.86 o
  -5  12   6     1024.48     1050.50     74.60 o
  -4  12   6       47.41       46.53     79.51 o
  -3  12   6      176.14      151.56     55.36 o
  -2  12   6     1411.83     1335.95     78.33 o
  -1  12   6      472.56      605.06     62.23 o
   0  12   6     5389.33     5636.33    129.18 o
   1  12   6      386.14      429.55     60.66 o
   2  12   6      651.23      524.17     68.52 o
   3  12   6        0.32       19.24     79.90 o
   4  12   6      213.06      220.66     60.66 o
   5  12   6      209.44      184.15     60.47 o
   6  12   6     1270.70     1188.91     80.88 o
   7  12   6        0.04       82.45     61.84 o
   8  12   6     2060.55     2140.67    105.03 o
   9  12   6      111.99      110.72     69.30 o
  10  12   6      431.53      331.98     80.69 o
  11  12   6        1.44       65.57     88.93 o
  12  12   6       17.11      -41.23    107.98 o
  13  12   6       76.40       21.79    108.56 o
  14  12   6      521.72      547.14     87.36 o
  15  12   6       15.20       32.00    116.81 o
 -17  13   6        0.71     -106.41    106.41 o
 -16  13   6      147.55      107.39    123.68 o
 -15  13   6       78.22      -58.70    110.14 o
 -14  13   6       60.07       49.08    108.76 o
 -13  13   6     1113.50     1197.15     96.98 o
 -12  13   6       24.48       83.63     99.73 o
 -11  13   6        2.01       89.52     61.84 o
 -10  13   6      119.90      154.70     67.73 o
  -9  13   6      266.27      192.39     71.46 o
  -8  13   6       89.95       55.56     62.63 o
  -7  13   6      631.65      508.07     70.48 o
  -6  13   6      392.09      358.68     65.18 o
  -5  13   6      351.08      294.68     67.53 o
  -4  13   6      224.51      203.58     59.29 o
  -3  13   6     2913.53     2918.29    105.42 o
  -2  13   6        8.54       65.18     81.47 o
  -1  13   6      113.07      122.70     60.66 o
   0  13   6      609.00      596.22     68.52 o
   1  13   6     1507.88     1471.61     85.40 o
   2  13   6      260.78      178.06     67.34 o
   3  13   6     5175.62     5216.01    140.56 o
   4  13   6       10.22        5.30     85.79 o
   5  13   6      361.40      291.14     73.62 o
   6  13   6        1.46       57.33     90.50 o
   7  13   6        1.92       59.29     90.31 o
   8  13   6       43.00       61.45     97.37 o
   9  13   6      113.80      -12.76    101.30 o
  10  13   6       74.61       66.75     99.14 o
  11  13   6      183.77      167.46     80.10 o
  12  13   6       85.53      -43.78    110.14 o
  13  13   6      325.38      466.06     82.26 o
  14  13   6       20.96      -72.05    118.38 o
 -16  14   6      294.19      296.05     91.09 o
 -15  14   6       17.73      -31.02    122.31 o
 -14  14   6       17.29     -110.33    110.33 o
 -13  14   6      456.45      447.02     86.18 o
 -12  14   6        1.07       68.71    103.46 o
 -11  14   6      115.12       92.86    105.62 o
 -10  14   6      222.93      288.00     72.64 o
  -9  14   6       27.30      -12.37     95.61 o
  -8  14   6      733.26      990.04     84.02 o
  -7  14   6       46.30        5.89     98.75 o
  -6  14   6      839.00      831.80     81.08 o
  -5  14   6       14.71       84.42     62.04 o
  -4  14   6       41.97       44.37     64.00 o
  -3  14   6      143.42       54.97     67.53 o
  -2  14   6     1200.31     1127.66     85.60 o
  -1  14   6      191.35      213.40     63.61 o
   0  14   6     1555.73     1542.09     90.50 o
   1  14   6       96.57      130.36     64.00 o
   2  14   6      269.16      258.75     71.26 o
   3  14   6      256.68      194.75     68.12 o
   4  14   6      144.04      -52.61     94.63 o
   5  14   6      138.87      240.10     67.53 o
   6  14   6      931.83      880.49     92.47 o
   7  14   6       20.63      -38.28    101.30 o
   8  14   6      234.98      171.78     77.94 o
   9  14   6      142.30      147.24     74.60 o
  10  14   6        8.01       28.47     98.16 o
  11  14   6       60.87      -81.67    110.72 o
  12  14   6       45.99     -117.60    117.60 o
  13  14   6       64.08       56.54    115.63 o
 -15  15   6       89.48      276.02     76.37 o
 -14  15   6      189.95       79.12    126.82 o
 -13  15   6       27.93     -114.45    115.83 o
 -12  15   6      109.91        7.26    115.63 o
 -11  15   6     1161.95     1144.15    106.80 o
 -10  15   6      301.97      244.22     83.44 o
  -9  15   6      116.52      170.41     77.35 o
  -8  15   6      119.66       45.55    118.38 o
  -7  15   6      117.12       38.09    112.29 o
  -6  15   6      215.53      270.72     73.82 o
  -5  15   6     2452.04     2247.07    115.44 o
  -4  15   6      248.29      247.95     72.83 o
  -3  15   6      276.25      218.70     66.55 o
  -2  15   6       24.88      -17.87     98.55 o
  -1  15   6       66.69       65.57     72.25 o
   0  15   6        0.93      -35.93    100.52 o
   1  15   6      118.15       78.53     98.36 o
   2  15   6      950.58     1060.91     87.36 o
   3  15   6      218.51      220.66     72.64 o
   4  15   6       88.66      139.39     70.48 o
   5  15   6     1009.15     1158.28     92.86 o
   6  15   6      147.41      170.01     72.83 o
   7  15   6       15.62      -27.48    104.05 o
   8  15   6       14.06       63.80    107.58 o
   9  15   6      393.59      370.26     83.63 o
  10  15   6      201.06      212.81     85.40 o
  11  15   6      449.22      414.23     99.34 o
  12  15   6        6.89     -133.50    133.50 o
 -13  16   6       15.22     -119.36    119.36 o
 -12  16   6       82.38        0.00    127.61 o
 -11  16   6      220.70      175.12     83.24 o
 -10  16   6      502.53      650.99     92.47 o
  -9  16   6        2.65     -107.78    107.78 o
  -8  16   6     1723.85     1778.26    109.15 o
  -7  16   6       11.77       20.22     71.66 o
  -6  16   6        6.92      -95.02     95.02 o
  -5  16   6      240.17      274.45     76.76 o
  -4  16   6        9.21       51.63    104.25 o
  -3  16   6       68.50     -104.25    104.25 o
  -2  16   6     1297.42     1365.99    100.91 o
  -1  16   6      107.24     -107.78    107.78 o
   0  16   6       63.13       73.62     68.71 o
   1  16   6       60.08       51.63    102.87 o
   2  16   6      150.73      -84.81    103.46 o
   3  16   6        2.86       46.33     97.57 o
   4  16   6       49.47      101.10     72.05 o
   5  16   6       41.39       48.29    117.20 o
   6  16   6      131.46      268.37     74.80 o
   7  16   6       83.94      -21.79    118.58 o
   8  16   6      693.98      791.76     96.00 o
   9  16   6        4.84      138.80     82.85 o
  10  16   6       17.60       15.90    119.36 o
 -11  17   6      268.38       16.10    142.14 o
 -10  17   6       16.25      -15.51    115.63 o
  -9  17   6        5.30     -111.90    111.90 o
  -8  17   6      214.16       66.94    121.52 o
  -7  17   6      267.37      371.83     79.90 o
  -6  17   6       76.88       85.99     70.87 o
  -5  17   6      419.15      459.58     79.71 o
  -4  17   6       22.08       55.95    100.52 o
  -3  17   6      398.56      319.61     81.28 o
  -2  17   6      260.53       96.98    119.17 o
  -1  17   6       37.44     -103.85    109.15 o
   0  17   6        0.12      104.25     70.67 o
   1  17   6       98.08       90.90     97.18 o
   2  17   6      156.38      158.82     75.19 o
   3  17   6      528.84      619.19     88.54 o
   4  17   6        8.34     -115.24    115.24 o
   5  17   6      390.42      482.55     90.70 o
   6  17   6      107.23      121.52    124.27 o
   7  17   6        3.31       23.36    118.18 o
   8  17   6        3.09      -32.00    117.99 o
  -8  18   6       78.14     -128.00    128.98 o
  -7  18   6       27.17     -112.49    112.49 o
  -6  18   6       49.06       61.84    117.20 o
  -5  18   6      131.59      -68.71    120.54 o
  -4  18   6       86.20       98.36    111.31 o
  -3  18   6      242.55      319.22     88.34 o
  -2  18   6      382.64      377.91     88.34 o
  -1  18   6      248.37       37.50    117.20 o
   0  18   6      469.13      521.82     90.70 o
   1  18   6        2.25      -90.70    106.21 o
   2  18   6       27.83     -107.58    107.58 o
   3  18   6        9.92      108.17    115.63 o
   4  18   6       52.44       31.41    116.22 o
   5  18   6      100.33       63.80    114.45 o
   6  18   6      255.80      309.60     95.02 o
  -4  19   6       41.51      -32.59    132.91 o
  -3  19   6      324.23      315.88     87.56 o
  -2  19   6        0.75     -129.96    129.96 o
  -1  19   6        0.36      113.08     76.37 o
   0  19   6       26.41      -97.18    118.97 o
   1  19   6       96.18       61.06     86.58 o
 -23   1   7        9.84      131.82     57.80 o
 -22   1   7       92.82       90.71     57.93 o
 -21   1   7        0.01      -76.51     76.51 o
 -20   1   7      133.06      142.21     52.25 o
 -19   1   7       87.22      135.28    113.67 o
 -18   1   7       62.60       90.44     53.78 o
 -17   1   7      421.04      454.52     50.08 o
 -16   1   7        3.13       20.20     45.65 o
 -15   1   7      346.75      386.15     43.52 o
 -14   1   7      448.06      405.65     38.31 o
 -13   1   7       70.96      129.61     33.45 o
 -12   1   7      341.58      364.88     36.77 o
 -11   1   7       50.12       71.08     55.95 o
 -10   1   7       45.44       56.65     31.90 o
  -9   1   7     1900.49     1885.44     43.80 o
  -8   1   7     4604.78     4647.33     59.21 o
  -7   1   7     5721.09     5826.35    101.10 o
  -6   1   7        9.74       -2.26     30.72 o
  -5   1   7      718.27      715.62     25.73 o
  -4   1   7     1250.99     1564.12     32.34 o
  -3   1   7       14.32       -5.70     25.19 o
  -2   1   7     4156.11     4512.12     90.50 o
  -1   1   7     3763.32     4346.36     45.46 o
   0   1   7    10643.03    12454.16     91.76 o
   1   1   7       92.90       64.18     33.96 o
   2   1   7      264.58      220.04     21.79 o
   3   1   7     2664.49     2505.52     42.13 o
   4   1   7     4873.49     4749.85    165.20 o
   5   1   7     2355.87     2131.96     44.76 o
   6   1   7      889.88      838.95     34.73 o
   7   1   7      206.19      168.17     30.89 o
   8   1   7     1644.95     1445.61    117.69 o
   9   1   7     1306.54     1161.29     46.40 o
  10   1   7      737.87      790.14     72.64 o
  11   1   7      197.71      134.40     39.62 o
  12   1   7       88.88      135.53     37.30 o
  13   1   7        7.50       42.47     55.11 o
  14   1   7      198.90      168.66     46.71 o
  15   1   7        7.57       58.61    108.86 o
  16   1   7        3.02       52.77     56.15 o
  17   1   7      390.24      456.12    119.66 o
  18   1   7        4.55       56.42     96.98 o
  19   1   7       41.43      -75.56     84.28 o
  20   1   7        4.52      -86.68     86.68 o
 -23   2   7       19.31       91.94    124.37 o
 -22   2   7        7.43       74.83     77.18 o
 -21   2   7       25.70      -81.20     81.20 o
 -20   2   7      108.66       94.74     59.36 o
 -19   2   7        3.64      -69.29     69.29 o
 -18   2   7       88.13       80.16     48.30 o
 -17   2   7       33.19        2.75     62.16 o
 -16   2   7       12.76      -59.53     59.53 o
 -15   2   7      195.41      213.49     40.43 o
 -14   2   7      237.02      275.36     36.83 o
 -13   2   7       98.79      122.90     33.04 o
 -12   2   7      157.90      123.34     34.02 o
 -11   2   7      461.85      404.43     35.04 o
 -10   2   7      297.07      319.19     81.57 o
  -9   2   7     2732.34     2577.63     50.18 o
  -8   2   7      426.74      462.59     29.56 o
  -7   2   7      773.54      817.93     30.54 o
  -6   2   7     2003.19     2033.55     89.72 o
  -5   2   7     4720.64     4492.37     86.48 o
  -4   2   7      616.88      571.29     25.19 o
  -3   2   7     7077.04     7890.53     61.77 o
  -2   2   7        9.04       20.13     20.71 o
  -1   2   7     4867.45     6134.81    110.04 o
   0   2   7       28.03       23.18     22.19 o
   1   2   7      313.11      314.30     21.79 o
   2   2   7      242.39      217.18     22.75 o
   3   2   7     2608.59     2758.40     45.11 o
   4   2   7     1025.69      962.43     33.59 o
   5   2   7      257.99      281.18     27.94 o
   6   2   7     1207.12     1145.30     50.75 o
   7   2   7     1936.20     1751.63     67.53 o
   8   2   7      194.17      202.10     33.37 o
   9   2   7        6.47       33.87     41.54 o
  10   2   7       20.19       15.61    114.75 o
  11   2   7       18.66       -4.99     52.84 o
  12   2   7       93.16      184.22     89.33 o
  13   2   7      436.81      491.33     59.58 o
  14   2   7      491.63      475.85     51.39 o
  15   2   7       28.62      -17.22     64.46 o
  16   2   7      114.34       60.36     75.92 o
  17   2   7       84.11        5.16     79.63 o
  18   2   7        1.42       63.56     62.71 o
  19   2   7       12.93      -98.22    100.61 o
  20   2   7       21.26       28.46     71.95 o
 -23   3   7        1.52        0.00    119.56 o
 -22   3   7        2.40       15.31    102.87 o
 -21   3   7        2.20     -110.72    110.72 o
 -20   3   7       32.33       13.35    101.10 o
 -19   3   7        0.31      -74.60     90.11 o
 -18   3   7        0.04       23.17     90.50 o
 -17   3   7       72.17      -85.79     85.79 o
 -16   3   7        1.12      -40.05     82.85 o
 -15   3   7        0.18      -27.88     76.17 o
 -14   3   7      414.78      356.52     57.33 o
 -13   3   7       97.11       99.14     52.02 o
 -12   3   7      192.01      210.45     46.53 o
 -11   3   7       95.97      171.98     39.46 o
 -10   3   7       26.27      -24.74     58.70 o
  -9   3   7      231.30      178.06     42.80 o
  -8   3   7      453.95      394.41     40.83 o
  -7   3   7      758.25      719.12     46.72 o
  -6   3   7      391.54      448.79     38.48 o
  -5   3   7      151.02      111.51     30.82 o
  -4   3   7      609.69      920.34     42.99 o
  -3   3   7      494.03      513.77     36.71 o
  -2   3   7      717.66      830.23     39.26 o
  -1   3   7       25.55      -14.92     45.35 o
   0   3   7       54.98      117.79     31.21 o
   1   3   7      118.74        3.93     48.69 o
   2   3   7      580.22      640.20     39.85 o
   3   3   7      472.68      482.95     37.10 o
   4   3   7       42.04       32.39     46.92 o
   5   3   7       39.04       69.10     35.14 o
   6   3   7       52.14       50.06     52.42 o
   7   3   7       30.70      -64.00     64.00 o
   8   3   7      550.19      591.90     51.04 o
   9   3   7      191.57       45.35     72.25 o
  10   3   7      376.03      221.06     57.33 o
  11   3   7        5.44       53.20     50.06 o
  12   3   7      162.64      148.22     54.38 o
  13   3   7       16.42       77.35     81.28 o
  14   3   7       30.66       27.68     60.27 o
  15   3   7       13.41      -71.46     94.63 o
  16   3   7        0.34       32.00    104.83 o
  17   3   7       22.71        6.87    115.24 o
  18   3   7       15.73        0.00    110.53 o
  19   3   7       18.98       46.92    111.71 o
 -23   4   7       65.73      169.03     87.36 o
 -22   4   7        2.84        7.66    110.72 o
 -21   4   7       47.26       86.97    105.03 o
 -20   4   7       47.98        0.00    110.33 o
 -19   4   7       93.45       82.45    107.78 o
 -18   4   7      153.89      224.79     68.12 o
 -17   4   7      180.38      173.55     65.18 o
 -16   4   7      165.10        5.10     88.15 o
 -15   4   7       86.87       23.75     58.50 o
 -14   4   7      539.75      535.17     61.84 o
 -13   4   7       13.06      -53.20     74.40 o
 -12   4   7      512.83      571.09     56.34 o
 -11   4   7      214.53      200.05     48.88 o
 -10   4   7       60.64       64.98     44.96 o
  -9   4   7       11.93      -11.98     54.58 o
  -8   4   7      213.65      148.61     40.64 o
  -7   4   7     2076.38     1991.46     62.23 o
  -6   4   7      602.74      565.79     44.96 o
  -5   4   7      844.96     1027.34     46.33 o
  -4   4   7        0.05      -10.80     38.48 o
  -3   4   7     1317.46     1513.03     48.88 o
  -2   4   7      217.29      182.58     31.02 o
  -1   4   7     7759.70     9128.45    102.67 o
   0   4   7      131.77        8.44     42.21 o
   1   4   7        9.38        1.18     27.88 o
   2   4   7       33.36        9.23     44.17 o
   3   4   7     1052.83     1087.41     50.26 o
   4   4   7        0.03       25.13     34.75 o
   5   4   7     7979.84     7844.33    115.63 o
   6   4   7      183.59      238.14     45.35 o
   7   4   7       16.99       86.97     39.66 o
   8   4   7      141.82      160.98     45.35 o
   9   4   7        0.14       52.81     43.19 o
  10   4   7        1.09       38.09     69.69 o
  11   4   7       85.87       68.32     78.53 o
  12   4   7      200.78      156.86     60.86 o
  13   4   7       98.28      155.68     60.86 o
  14   4   7      595.51      631.76     76.96 o
  15   4   7        3.71      -18.26     93.64 o
  16   4   7       52.55       58.50    106.41 o
  17   4   7       58.37       13.94     74.60 o
  18   4   7        0.06      -37.10     98.36 o
  19   4   7       14.71     -117.99    117.99 o
 -22   5   7       10.14       31.41    108.17 o
 -21   5   7        8.52       22.18    118.97 o
 -20   5   7        0.20     -114.06    114.06 o
 -19   5   7        0.58      161.57     65.96 o
 -18   5   7      141.55      102.67     69.69 o
 -17   5   7        2.10       22.58     93.25 o
 -16   5   7       45.89      -21.01     82.85 o
 -15   5   7        9.93        0.00     71.07 o
 -14   5   7      141.92       59.29     84.42 o
 -13   5   7       43.29      123.09     48.88 o
 -12   5   7      552.74      524.76     58.70 o
 -11   5   7     1130.59     1111.17     65.18 o
 -10   5   7      125.52       83.63     48.69 o
  -9   5   7        2.83       12.76     55.95 o
  -8   5   7     1618.54     1490.46     62.63 o
  -7   5   7     1864.86     1733.30     61.64 o
  -6   5   7      558.24      434.26     42.40 o
  -5   5   7       35.81       -9.82     46.33 o
  -4   5   7      158.16      136.44     33.77 o
  -3   5   7      365.52      422.09     36.12 o
  -2   5   7       24.93      -44.76     44.76 o
  -1   5   7      273.14      216.93     35.14 o
   0   5   7     3111.15     3171.15     69.50 o
   1   5   7        8.93       -2.36     44.17 o
   2   5   7      204.35      268.76     37.10 o
   3   5   7      277.51      200.05     39.07 o
   4   5   7      278.27      224.59     40.83 o
   5   5   7       46.60       62.23     44.76 o
   6   5   7      351.50      339.44     49.47 o
   7   5   7        6.40        3.53     67.14 o
   8   5   7      424.17      500.03     54.58 o
   9   5   7       30.59      136.05     43.39 o
  10   5   7       18.30       21.79     69.89 o
  11   5   7      144.40      159.61     53.01 o
  12   5   7       13.00      -87.56     87.56 o
  13   5   7       34.63       70.28     62.82 o
  14   5   7      157.66       81.08     92.27 o
  15   5   7        1.80       -6.28     99.93 o
  16   5   7      182.82      173.15     77.15 o
  17   5   7        0.03       -7.07    101.30 o
  18   5   7        1.47     -110.92    110.92 o
  19   5   7        3.09       -8.05    118.38 o
 -22   6   7        1.67       40.05     77.15 o
 -21   6   7        0.07      -15.12    119.36 o
 -20   6   7      276.04      385.96     84.22 o
 -19   6   7        4.46       20.02    100.91 o
 -18   6   7      248.54      332.96     76.17 o
 -17   6   7      159.65      180.61     67.34 o
 -16   6   7        6.60       65.37     58.90 o
 -15   6   7       86.95      185.91     55.75 o
 -14   6   7       11.40       38.09     56.34 o
 -13   6   7       49.94      -26.70     80.69 o
 -12   6   7       21.41       62.23     66.94 o
 -11   6   7      462.92      445.64     53.01 o
 -10   6   7      790.25      643.34     57.13 o
  -9   6   7     3312.58     3065.72     86.77 o
  -8   6   7      230.36      275.83     43.98 o
  -7   6   7      809.14      769.96     52.61 o
  -6   6   7      871.32      823.17     53.20 o
  -5   6   7      362.98      324.52     41.62 o
  -4   6   7     1701.44     1838.53     61.06 o
  -3   6   7      784.48      989.45     49.67 o
  -2   6   7      157.64      179.24     36.71 o
  -1   6   7       18.72       59.88     33.37 o
   0   6   7       87.96       71.26     37.50 o
   1   6   7      750.92      710.28     49.47 o
   2   6   7      444.98      396.56     46.14 o
   3   6   7      317.94      373.99     44.37 o
   4   6   7     1389.25     1276.27     61.45 o
   5   6   7     1485.98     1553.08     64.79 o
   6   6   7     1140.66     1133.15     62.43 o
   7   6   7     1363.65     1247.81     69.89 o
   8   6   7        0.91       11.98     72.05 o
   9   6   7       22.64       32.00     50.45 o
  10   6   7       39.55      184.74     54.38 o
  11   6   7       40.91      178.26     53.60 o
  12   6   7      267.25      321.57     65.18 o
  13   6   7      356.73      293.50     77.35 o
  14   6   7      307.22      460.17     72.44 o
  15   6   7      297.67      344.74     74.60 o
  16   6   7      101.41      177.08     73.42 o
  17   6   7       18.45     -119.56    119.56 o
  18   6   7        1.10       61.84     98.94 o
  19   6   7        0.87      -57.52    117.01 o
 -22   7   7       15.01      -65.77    120.34 o
 -21   7   7        3.07       38.67     85.20 o
 -20   7   7       68.75       80.29    114.26 o
 -19   7   7        9.39      -89.13    103.26 o
 -18   7   7      124.00      157.84     74.40 o
 -17   7   7      173.28      259.73     69.10 o
 -16   7   7        0.96       73.62     89.13 o
 -15   7   7      178.19      271.12     61.45 o
 -14   7   7      135.12      -44.76     81.47 o
 -13   7   7       28.03      -32.79     72.25 o
 -12   7   7      599.07      514.95     61.64 o
 -11   7   7      567.14      514.55     59.09 o
 -10   7   7      453.16      412.27     54.18 o
  -9   7   7     2777.57     2508.18     85.99 o
  -8   7   7      213.74      220.66     49.67 o
  -7   7   7      950.64      989.06     58.70 o
  -6   7   7     1118.70     1202.65     59.29 o
  -5   7   7       53.66       21.01     57.13 o
  -4   7   7     3551.62     3502.73     82.85 o
  -3   7   7      929.86      891.09     53.20 o
  -2   7   7     1459.91     1518.92     60.07 o
  -1   7   7      268.70      292.52     44.37 o
   0   7   7       59.49       41.82     41.03 o
   1   7   7      397.15      340.81     50.85 o
   2   7   7     8546.49     9031.28    126.63 o
   3   7   7      658.82      731.88     56.93 o
   4   7   7     2995.58     2903.95     83.63 o
   5   7   7      902.56      824.54     61.06 o
   6   7   7      400.64      431.12     53.99 o
   7   7   7        4.93      -43.58     70.09 o
   8   7   7       14.62        4.12     74.60 o
   9   7   7      242.94      193.18     59.68 o
  10   7   7        0.55       -4.71     79.51 o
  11   7   7      597.11      608.00     72.05 o
  12   7   7       37.76      108.96     62.04 o
  13   7   7       31.68      -64.00     99.73 o
  14   7   7      202.82      182.77     73.82 o
  15   7   7        7.40      151.75     65.57 o
  16   7   7       15.84      140.56     76.37 o
  17   7   7       81.10      100.91     77.35 o
  18   7   7        0.08       71.46    107.39 o
 -21   8   7        6.12     -115.04    115.04 o
 -20   8   7        0.47       75.39    111.90 o
 -19   8   7       22.42      -35.53    104.64 o
 -18   8   7       32.32        6.67     98.55 o
 -17   8   7        1.18       31.41     94.82 o
 -16   8   7        0.00       44.37     65.77 o
 -15   8   7       35.46      -33.37     90.50 o
 -14   8   7      117.92        0.00     89.91 o
 -13   8   7       12.58      -19.83     81.47 o
 -12   8   7       21.77       58.11     54.38 o
 -11   8   7       47.20       61.45     66.55 o
 -10   8   7       38.45       74.60     53.60 o
  -9   8   7       68.95       47.12     47.90 o
  -8   8   7      209.45      183.17     48.88 o
  -7   8   7      868.17      878.53     59.09 o
  -6   8   7      602.42      521.42     57.33 o
  -5   8   7       30.15      130.94     42.01 o
  -4   8   7      299.06      311.76     48.88 o
  -3   8   7      221.91      287.41     44.17 o
  -2   8   7     1401.78     1457.08     63.21 o
  -1   8   7      691.58      748.17     56.34 o
   0   8   7     1710.00     1595.09     70.87 o
   1   8   7       11.74       66.75     42.80 o
   2   8   7     1235.74     1315.93     65.77 o
   3   8   7       30.43      -45.35     62.04 o
   4   8   7      691.23      724.81     57.33 o
   5   8   7     1390.13     1440.39     71.26 o
   6   8   7      294.67      339.04     56.74 o
   7   8   7       92.99      116.61     50.45 o
   8   8   7      116.26       67.34     79.71 o
   9   8   7       50.25       28.47     81.67 o
  10   8   7      101.99       40.44     88.74 o
  11   8   7        0.19      -53.60     90.50 o
  12   8   7       82.49       39.85     90.70 o
  13   8   7      233.75      418.36     70.09 o
  14   8   7        6.26      -77.35    102.28 o
  15   8   7        3.04     -112.29    112.29 o
  16   8   7       13.51     -117.99    117.99 o
  17   8   7       28.80       30.82    121.91 o
  18   8   7        1.15       44.96     81.87 o
 -20   9   7       65.72      -15.71    112.69 o
 -19   9   7       19.37       81.08    105.23 o
 -18   9   7       16.67       20.81    101.69 o
 -17   9   7       13.52     -102.87    102.87 o
 -16   9   7       21.20       74.40     99.73 o
 -15   9   7      368.92      295.85     73.42 o
 -14   9   7      159.89      262.68     64.20 o
 -13   9   7       48.29      146.45     60.47 o
 -12   9   7     1548.93     1459.44     85.40 o
 -11   9   7        6.40       46.92     69.50 o
 -10   9   7       36.18       62.43     53.40 o
  -9   9   7      384.43      453.89     58.50 o
  -8   9   7      103.38      174.33     48.49 o
  -7   9   7      296.66      428.37     52.61 o
  -6   9   7     1237.62     1044.61     68.12 o
  -5   9   7      719.68      682.21     56.93 o
  -4   9   7     1495.02     1580.37     71.66 o
  -3   9   7       54.44       47.51     45.15 o
  -2   9   7       31.24      -62.82     64.59 o
  -1   9   7      239.25      234.21     47.71 o
   0   9   7      186.36      183.56     49.87 o
   1   9   7     3432.46     3306.21     92.27 o
   2   9   7      873.49      997.50     63.21 o
   3   9   7       41.07       26.70     65.37 o
   4   9   7      881.23      765.06     64.20 o
   5   9   7       23.42       24.74     70.67 o
   6   9   7      678.88      568.34     63.02 o
   7   9   7      136.64       61.25     58.31 o
   8   9   7      310.27      430.72     60.86 o
   9   9   7      528.48      391.66     69.10 o
  10   9   7      227.90       21.40     94.04 o
  11   9   7      161.07       59.29     68.71 o
  12   9   7       28.46        6.09     95.21 o
  13   9   7        8.26     -100.52    100.52 o
  14   9   7      101.04      144.49     76.96 o
  15   9   7       29.46      160.39     80.69 o
  16   9   7       10.19      -15.12    108.76 o
  17   9   7       46.97       55.95    112.69 o
 -20  10   7        6.27       81.08    111.90 o
 -19  10   7        4.58      -30.82    101.89 o
 -18  10   7        1.53       50.85    102.67 o
 -17  10   7       19.56      -96.39    104.83 o
 -16  10   7        3.31        9.82     67.93 o
 -15  10   7      281.46      327.26     74.01 o
 -14  10   7      212.53      201.82     71.07 o
 -13  10   7       20.16       77.74     90.50 o
 -12  10   7      349.67      218.90     70.09 o
 -11  10   7       81.73       25.13     82.26 o
 -10  10   7       26.63        0.00     75.19 o
  -9  10   7     1215.17     1115.88     73.42 o
  -8  10   7        4.48      -66.36     76.96 o
  -7  10   7       88.72       55.56     74.80 o
  -6  10   7      561.84      580.91     64.00 o
  -5  10   7      382.18      346.50     52.61 o
  -4  10   7      109.62        3.93     69.89 o
  -3  10   7      246.43      292.52     51.24 o
  -2  10   7      594.74      515.53     59.29 o
  -1  10   7       47.64       34.94     67.53 o
   0  10   7      920.73      861.45     64.59 o
   1  10   7       47.62       -3.93     70.87 o
   2  10   7      344.34      382.23     55.17 o
   3  10   7      965.49      876.37     68.12 o
   4  10   7        3.47      101.69     49.08 o
   5  10   7       78.22       26.90     74.60 o
   6  10   7       33.59        0.00     76.96 o
   7  10   7      940.96      966.28     75.39 o
   8  10   7      270.91      221.25     65.96 o
   9  10   7       26.26       37.89     87.17 o
  10  10   7      106.05      125.45     66.36 o
  11  10   7       38.39      -53.99    104.64 o
  12  10   7       14.39      -88.74     99.14 o
  13  10   7      152.09      144.10     77.55 o
  14  10   7       30.72      -35.34    109.94 o
  15  10   7        0.08     -119.56    121.91 o
  16  10   7       12.95      335.71     76.17 o
 -19  11   7        5.80       72.64    117.79 o
 -18  11   7       18.03       38.28    109.15 o
 -17  11   7        1.20       14.53    105.82 o
 -16  11   7        0.04      145.08     70.67 o
 -15  11   7        0.60       32.79     87.75 o
 -14  11   7      155.93      156.07     73.82 o
 -13  11   7        6.35       41.62     91.09 o
 -12  11   7      234.25      172.76     69.69 o
 -11  11   7      197.40      205.74     65.18 o
 -10  11   7        0.09      137.42     56.74 o
  -9  11   7       34.02       54.77     72.05 o
  -8  11   7      482.84      405.60     65.96 o
  -7  11   7      717.74      717.74     70.67 o
  -6  11   7       13.40      -72.44     72.44 o
  -5  11   7      123.35      -26.50     87.17 o
  -4  11   7      670.70      624.49     65.18 o
  -3  11   7      639.52      660.22     64.59 o
  -2  11   7        8.67      -68.32     71.85 o
  -1  11   7       83.55      115.24     52.22 o
   0  11   7      196.96       42.99     80.69 o
   1  11   7     1090.24      983.95     70.28 o
   2  11   7      364.91      244.81     64.59 o
   3  11   7       12.53      -50.26     77.55 o
   4  11   7        0.93        0.00     78.92 o
   5  11   7       42.78       68.12     78.53 o
   6  11   7        0.11      -75.78     85.40 o
   7  11   7        9.58      121.13     55.36 o
   8  11   7      679.60      685.74     77.94 o
   9  11   7       95.69       28.86    109.35 o
  10  11   7        6.38       48.49     97.57 o
  11  11   7        3.40       -6.28     98.36 o
  12  11   7      213.73       66.94    114.45 o
  13  11   7        6.19       21.20    112.49 o
  14  11   7        3.71       29.64    114.45 o
  15  11   7        3.35      -15.71    125.06 o
  16  11   7       16.01     -121.91    121.91 o
 -18  12   7        0.21     -122.90    122.90 o
 -17  12   7      103.59      122.31     80.69 o
 -16  12   7        3.50      116.61     76.96 o
 -15  12   7       30.86       45.15     74.21 o
 -14  12   7        2.82     -112.10    112.10 o
 -13  12   7        4.21      -31.61     94.43 o
 -12  12   7       31.44       42.40     96.20 o
 -11  12   7       36.40       23.17    105.03 o
 -10  12   7        1.47      -66.94     88.54 o
  -9  12   7      231.75      190.82     62.04 o
  -8  12   7       38.31      140.37     58.70 o
  -7  12   7      544.30      547.93     71.07 o
  -6  12   7       41.83      155.09     54.77 o
  -5  12   7       79.28       67.53     58.11 o
  -4  12   7      287.07      254.04     61.25 o
  -3  12   7      169.87       75.19     85.99 o
  -2  12   7      297.18      222.23     58.70 o
  -1  12   7     2969.69     2784.40    102.87 o
   0  12   7      202.79      235.78     59.68 o
   1  12   7       70.28      -81.08     81.08 o
   2  12   7      265.63      155.48     62.63 o
   3  12   7       97.11      159.02     56.93 o
   4  12   7       22.00       96.98     58.50 o
   5  12   7      294.73       31.61    101.50 o
   6  12   7        7.16      -70.87     90.50 o
   7  12   7        0.51      206.72     58.11 o
   8  12   7      113.49      120.93     71.07 o
   9  12   7        1.66      -49.28     88.74 o
  10  12   7       34.27     -104.83    104.83 o
  11  12   7      115.32      212.42     76.37 o
  12  12   7       11.13       91.88     96.79 o
  13  12   7        1.85      -22.18    105.23 o
  14  12   7       58.70      -39.07    122.50 o
  15  12   7       35.75       73.62    116.02 o
 -17  13   7       53.64      -88.54    118.58 o
 -16  13   7        0.00        0.00    117.60 o
 -15  13   7       55.92       66.16     74.21 o
 -14  13   7        0.07      -77.35    109.15 o
 -13  13   7       26.26      131.53     68.91 o
 -12  13   7       10.00      -71.26    105.42 o
 -11  13   7       44.98     -105.42    105.42 o
 -10  13   7       62.07       11.98     94.43 o
  -9  13   7       11.81       52.22     92.66 o
  -8  13   7       90.11       78.72     90.70 o
  -7  13   7      313.08      369.87     66.94 o
  -6  13   7        0.23      -58.90     81.08 o
  -5  13   7      122.65      110.33     63.02 o
  -4  13   7        5.28       31.02     59.48 o
  -3  13   7      176.66      159.21     61.45 o
  -2  13   7       54.11       64.00     56.54 o
  -1  13   7       19.67      -76.76     84.61 o
   0  13   7       54.94       46.33     85.20 o
   1  13   7      830.52      984.74     77.35 o
   2  13   7       28.81      142.92     58.31 o
   3  13   7        1.96       72.83     59.68 o
   4  13   7      198.34      282.31     64.98 o
   5  13   7      212.10      179.44     70.67 o
   6  13   7        2.63       52.81     91.68 o
   7  13   7        5.43       42.60     94.43 o
   8  13   7       33.37      -88.54    101.10 o
   9  13   7       89.10      -39.46    109.15 o
  10  13   7       28.49       17.08     74.01 o
  11  13   7       39.43      -85.79    109.55 o
  12  13   7        3.96       37.50    106.60 o
  13  13   7       12.46      -86.18    115.44 o
  14  13   7       12.83     -134.48    134.48 o
 -16  14   7       10.14      -89.33    117.99 o
 -15  14   7       67.12      132.52     85.79 o
 -14  14   7       33.92       37.30    119.95 o
 -13  14   7       40.27      118.58     71.85 o
 -12  14   7      120.32      103.85    106.60 o
 -11  14   7       96.00       26.70    103.07 o
 -10  14   7      171.64      174.33     72.83 o
  -9  14   7      786.51      672.79     84.22 o
  -8  14   7        0.02       12.17     84.81 o
  -7  14   7       23.39     -100.52    100.52 o
  -6  14   7        0.95      -75.58     94.43 o
  -5  14   7      211.30      260.32     70.48 o
  -4  14   7      469.02      485.69     76.37 o
  -3  14   7        5.20       84.02     86.18 o
  -2  14   7      808.54      820.42     83.63 o
  -1  14   7      192.21      178.65     67.34 o
   0  14   7      127.73       39.26    100.32 o
   1  14   7      261.20      303.51     64.39 o
   2  14   7       75.34      143.90     68.91 o
   3  14   7      146.77      117.20     67.53 o
   4  14   7      465.56      491.39     74.99 o
   5  14   7      117.40       67.73    103.07 o
   6  14   7      227.16      177.28     74.99 o
   7  14   7      457.41      572.07     82.85 o
   8  14   7        9.00       -6.87    103.66 o
   9  14   7        0.06       35.14    100.32 o
  10  14   7       30.34      161.18     78.33 o
  11  14   7       44.57       76.17    109.94 o
  12  14   7      177.22      425.03     87.56 o
  13  14   7       37.20      -49.67    121.91 o
 -15  15   7       41.50      -57.91    124.66 o
 -14  15   7        0.73      -23.95    121.13 o
 -13  15   7        0.43       73.03     74.80 o
 -12  15   7       69.37      118.58     82.85 o
 -11  15   7       35.10      -71.66    112.88 o
 -10  15   7        9.95       93.84     76.96 o
  -9  15   7      165.39      243.24     80.29 o
  -8  15   7       39.60      -92.27     98.94 o
  -7  15   7        0.34       -6.48    110.33 o
  -6  15   7       18.60       69.50     98.94 o
  -5  15   7        7.83       37.30     68.12 o
  -4  15   7      228.02      123.09     74.40 o
  -3  15   7      394.61      256.59     80.88 o
  -2  15   7      118.94      246.58     74.01 o
  -1  15   7      160.53       48.69     97.18 o
   0  15   7       35.12        0.00     91.29 o
   1  15   7       67.61     -101.69    101.69 o
   2  15   7      213.90      219.09     74.21 o
   3  15   7      138.24      162.36     70.48 o
   4  15   7      146.78      107.19     72.25 o
   5  15   7       88.74      162.94     70.28 o
   6  15   7       36.83       61.45    105.23 o
   7  15   7       23.74       35.14    104.64 o
   8  15   7       22.27       50.85     78.33 o
   9  15   7       40.70       75.19    116.02 o
  10  15   7       52.67      148.02     82.26 o
  11  15   7       12.72     -129.57    130.55 o
 -13  16   7        5.86     -121.91    121.91 o
 -12  16   7        0.63       31.61    110.92 o
 -11  16   7        4.02     -107.58    110.72 o
 -10  16   7      208.11      160.39     89.13 o
  -9  16   7       37.01      254.43     76.37 o
  -8  16   7        3.51      127.80     73.23 o
  -7  16   7        1.58      142.72     68.12 o
  -6  16   7      208.11      181.20     79.90 o
  -5  16   7       57.27      -13.55    107.98 o
  -4  16   7      120.55       60.07    118.38 o
  -3  16   7       10.08       79.51    108.96 o
  -2  16   7      532.20      611.34     87.56 o
  -1  16   7      118.81       52.81    111.51 o
   0  16   7      108.71       83.04     82.26 o
   1  16   7       17.81       73.62    100.91 o
   2  16   7       29.23     -114.65    114.65 o
   3  16   7       74.26       48.10    105.62 o
   4  16   7      347.91      291.14     83.63 o
   5  16   7       14.81       28.66    113.28 o
   6  16   7       16.04      -36.71    108.17 o
   7  16   7        0.25      -67.93    116.22 o
   8  16   7       31.21      174.92     77.74 o
   9  16   7       90.71        8.05    126.04 o
  10  16   7        1.25        0.00    120.15 o
 -11  17   7        0.30       98.16    107.98 o
 -10  17   7        0.04        8.05    115.83 o
  -9  17   7        0.06     -101.10    114.06 o
  -8  17   7        2.23      -68.52    114.26 o
  -7  17   7      205.02       22.38    132.71 o
  -6  17   7      190.48      180.22     88.74 o
  -5  17   7      145.50     -129.57    129.57 o
  -4  17   7      140.04       97.18     80.49 o
  -3  17   7       13.17     -107.19    110.14 o
  -2  17   7        3.24     -116.81    116.81 o
  -1  17   7      116.33      168.25     74.40 o
   0  17   7       12.55        3.53     76.76 o
   1  17   7      398.67      362.21     85.40 o
   2  17   7        6.26       14.72    106.60 o
   3  17   7       20.63      141.15     76.76 o
   4  17   7       19.55       22.58    116.42 o
   5  17   7        1.17      100.32    110.33 o
   6  17   7       42.63      -23.75    127.41 o
   7  17   7      137.12      -24.34    132.12 o
   8  17   7       84.27       83.04    124.86 o
  -8  18   7       10.01       49.08    113.28 o
  -7  18   7       31.65       56.34    118.38 o
  -6  18   7       38.24      -79.31    123.29 o
  -5  18   7       11.13     -101.89    116.42 o
  -4  18   7       35.54       93.25    109.15 o
  -3  18   7       74.99     -124.27    124.27 o
  -2  18   7        6.62       84.61    116.02 o
  -1  18   7       21.99     -114.65    114.65 o
   0  18   7       31.55        0.00    118.38 o
   1  18   7       10.27        0.00    107.98 o
   2  18   7       25.18       55.17    117.40 o
   3  18   7       32.46       47.90    115.44 o
   4  18   7        1.03     -128.59    128.59 o
   5  18   7        1.49      144.29     84.42 o
 -23   0   8      130.51      129.18     88.15 o
 -22   0   8       48.39       53.01    106.80 o
 -21   0   8      649.41      786.06     93.45 o
 -20   0   8      246.03      244.61     77.74 o
 -19   0   8      216.29      280.54     68.91 o
 -18   0   8     1715.15     1538.16    102.48 o
 -17   0   8      875.30     1045.40     83.24 o
 -16   0   8        6.62       49.47     55.36 o
 -15   0   8     2583.15     2495.22     96.00 o
 -14   0   8      100.40       38.09     73.82 o
 -13   0   8       35.67       46.92     64.98 o
 -12   0   8    11152.51     9945.73    146.85 o
 -11   0   8        0.29      -42.99     61.64 o
 -10   0   8     1349.15     1257.23     61.45 o
  -9   0   8      456.62      401.67     45.55 o
  -8   0   8     2528.84     2978.75     71.46 o
  -7   0   8     1886.82     2002.85     59.29 o
  -6   0   8      120.42      116.61     33.37 o
  -5   0   8    16044.64    15600.90    161.57 o
  -4   0   8    24055.43    24445.28    223.41 o
  -3   0   8       65.85       71.26     29.06 o
  -2   0   8    53081.80    53944.02    319.61 o
  -1   0   8     6448.52     7339.00     88.34 o
   0   0   8     2714.74     3212.96     62.63 o
   1   0   8      764.78      739.34     40.64 o
   2   0   8    43057.77    40934.53    305.47 o
   3   0   8      186.11      183.17     36.71 o
   4   0   8    70018.16    63987.71    414.63 o
   5   0   8     2119.97     1906.85     63.80 o
   6   0   8       92.87      172.96     39.66 o
   7   0   8      335.30      304.88     47.51 o
   8   0   8      397.94      379.68     52.42 o
   9   0   8      286.80      284.47     52.02 o
  10   0   8     2049.16     2052.13     85.79 o
  11   0   8      185.68      161.18     54.18 o
  12   0   8      458.48      500.22     65.18 o
  13   0   8     1921.88     2027.19     99.73 o
  14   0   8      587.29      620.17     75.78 o
  15   0   8      443.71      427.98     76.56 o
  16   0   8       63.00      108.17     71.26 o
  17   0   8       29.70       70.28     78.14 o
  18   0   8      426.76      717.35     92.86 o
  19   0   8      198.51      180.42     90.70 o
 -23   1   8       87.08      107.15     80.98 o
 -22   1   8       12.50      -34.07     82.18 o
 -21   1   8      125.45      169.09     57.10 o
 -20   1   8      317.93      367.52     56.47 o
 -19   1   8        0.94        4.00     60.43 o
 -18   1   8     1438.47     1725.88     69.91 o
 -17   1   8     1150.15     1205.58     61.84 o
 -16   1   8       14.66        0.50     69.50 o
 -15   1   8     2807.42     2817.17    213.99 o
 -14   1   8      207.21      219.77     41.25 o
 -13   1   8      195.43      203.90     36.29 o
 -12   1   8     1884.72     1716.47     53.50 o
 -11   1   8      134.80      161.00     31.91 o
 -10   1   8      818.53      714.66     37.89 o
  -9   1   8     5006.89     5153.35     67.46 o
  -8   1   8     1769.46     1827.79     42.75 o
  -7   1   8     5574.19     5423.12    151.56 o
  -6   1   8      539.12      626.05     28.53 o
  -5   1   8    17417.31    18422.47    123.89 o
  -4   1   8     4172.61     4535.79     51.71 o
  -3   1   8     1107.86     1060.72     30.47 o
  -2   1   8     2220.07     2338.70     38.10 o
  -1   1   8    28252.91    30512.38    843.39 o
   0   1   8       55.14       71.20     21.03 o
   1   1   8    41051.63    44291.39    217.88 o
   2   1   8       34.24       44.85     32.90 o
   3   1   8     3960.09     3750.46    100.42 o
   4   1   8     2364.98     2060.03     64.39 o
   5   1   8     4253.58     4035.67     60.18 o
   6   1   8        6.25      -51.53     51.53 o
   7   1   8     4709.67     4492.40     70.17 o
   8   1   8       12.39       68.55     52.91 o
   9   1   8     3250.49     2911.45     64.40 o
  10   1   8        9.43      -11.61     50.43 o
  11   1   8      392.58      393.24     42.68 o
  12   1   8       11.50       32.37     55.32 o
  13   1   8        8.74       50.51     49.08 o
  14   1   8        1.20       29.46     63.77 o
  15   1   8      143.76      252.33     49.13 o
  16   1   8       99.04      176.84     51.12 o
  17   1   8      759.68      832.97     66.61 o
  18   1   8       63.21       22.45     85.02 o
  19   1   8       45.65        7.70     89.75 o
 -23   2   8      131.45      192.75     73.45 o
 -22   2   8       11.77       47.51     55.21 o
 -21   2   8       12.71        7.28     79.86 o
 -20   2   8      295.42      250.12     58.78 o
 -19   2   8       88.02      151.93     47.51 o
 -18   2   8      260.86      311.61     50.81 o
 -17   2   8      284.23      286.28     52.71 o
 -16   2   8      253.84      277.75     67.73 o
 -15   2   8      248.35      187.81     42.34 o
 -14   2   8      187.48      235.72     38.02 o
 -13   2   8      684.36      698.62     43.50 o
 -12   2   8     2879.86     2727.26     61.77 o
 -11   2   8       99.29      111.58     49.18 o
 -10   2   8    19926.01    18348.99    214.09 o
  -9   2   8     4197.49     4367.47    127.61 o
  -8   2   8      334.65      504.54     61.06 o
  -7   2   8     5008.58     4968.67     61.49 o
  -6   2   8    11559.48    11768.58    131.73 o
  -5   2   8      614.23      652.70     53.60 o
  -4   2   8    68597.05    68977.08   3207.66 o
  -3   2   8      476.45      605.73     27.49 o
  -2   2   8    27595.70    28804.62    172.34 o
  -1   2   8      655.13      735.23     28.37 o
   0   2   8      279.40      366.26     24.27 o
   1   2   8     2823.36     3059.26     46.22 o
   2   2   8     8020.68     8198.72    175.12 o
   3   2   8       89.74       89.84     25.66 o
   4   2   8    18113.08    18387.89    133.10 o
   5   2   8     1729.19     1730.58    104.34 o
   6   2   8     5071.33     5174.17     79.02 o
   7   2   8       36.94       47.13     35.81 o
   8   2   8      274.41      294.40     35.81 o
   9   2   8        6.04       17.91     47.44 o
  10   2   8     1581.40     1620.62     56.77 o
  11   2   8      360.92      375.01     50.85 o
  12   2   8     3451.80     3398.49     79.68 o
  13   2   8      350.94      358.21     48.85 o
  14   2   8      383.83      438.97     51.55 o
  15   2   8       34.54      -69.76     69.76 o
  16   2   8      103.02      161.21     55.93 o
  17   2   8       37.35       88.52     78.04 o
  18   2   8      202.93      219.75     62.82 o
  19   2   8       42.00       15.53     82.32 o
 -23   3   8      181.12      267.19     89.91 o
 -22   3   8       56.83      -15.51    120.54 o
 -21   3   8        0.65       50.65    107.98 o
 -20   3   8       59.46     -109.15    109.15 o
 -19   3   8       58.19      -94.82    104.44 o
 -18   3   8        1.41      -11.78     94.23 o
 -17   3   8      483.45      469.40     70.09 o
 -16   3   8      458.38      505.52     69.10 o
 -15   3   8      357.94      334.53     60.86 o
 -14   3   8      107.73      171.58     54.18 o
 -13   3   8     3438.59     3336.84    101.10 o
 -12   3   8      817.77      864.79     60.07 o
 -11   3   8      217.23      268.96     46.92 o
 -10   3   8     6383.49     6061.95    110.72 o
  -9   3   8    10804.27    10695.67    137.82 o
  -8   3   8       74.06       81.67     42.01 o
  -7   3   8    27598.81    25703.88    230.48 o
  -6   3   8     1219.73     1379.54     53.20 o
  -5   3   8     5140.17     5520.69     85.79 o
  -4   3   8     7657.19     8200.45    100.91 o
  -3   3   8     7852.69     8234.61     98.55 o
  -2   3   8      418.85      368.29     37.10 o
  -1   3   8    12345.79    14113.98    139.39 o
   0   3   8     1846.17     1859.73     54.18 o
   1   3   8      619.13      595.63     39.85 o
   2   3   8     1620.34     1817.13     57.72 o
   3   3   8     6184.48     6501.90     98.75 o
   4   3   8        9.69       60.47     36.52 o
   5   3   8      402.63      383.61     47.12 o
   6   3   8       59.88      -38.48     57.72 o
   7   3   8     1894.18     2163.63     74.60 o
   8   3   8      453.02      469.60     56.15 o
   9   3   8     8213.81     7526.29    138.01 o
  10   3   8      351.99      414.43     54.97 o
  11   3   8      385.74      303.31     61.45 o
  12   3   8       72.45       42.99     59.68 o
  13   3   8     1011.89     1097.03     87.56 o
  14   3   8       51.59       52.61     92.27 o
  15   3   8     1040.46     1034.01     95.02 o
  16   3   8      442.65      395.98     89.52 o
  17   3   8      393.91      430.53     87.95 o
  18   3   8        8.92      -22.97    110.14 o
  19   3   8       16.64       40.83    103.66 o
 -23   4   8      126.16      108.37    134.09 o
 -22   4   8       13.34      -70.48    126.63 o
 -21   4   8      159.32      220.47     78.53 o
 -20   4   8      128.85       61.84    117.40 o
 -19   4   8       64.45       77.15     70.87 o
 -18   4   8      340.92      336.69     72.44 o
 -17   4   8      137.66       84.22     92.66 o
 -16   4   8      289.43      287.61     62.82 o
 -15   4   8      459.29      389.50     64.20 o
 -14   4   8      254.28      251.29     58.90 o
 -13   4   8      710.19      736.79     62.23 o
 -12   4   8     3919.01     3621.50     97.96 o
 -11   4   8        0.72      -36.32     63.21 o
 -10   4   8     6059.20     5777.09    111.90 o
  -9   4   8      528.25      480.20     48.69 o
  -8   4   8       85.00       23.36     55.75 o
  -7   4   8     2672.29     2710.19     73.03 o
  -6   4   8     3946.25     3929.92     80.29 o
  -5   4   8     1127.47     1129.62     50.26 o
  -4   4   8     8884.14     9282.37    109.94 o
  -3   4   8      471.41      525.55     40.83 o
  -2   4   8     7126.47     7409.48     97.18 o
  -1   4   8     4358.77     5171.64     83.04 o
   0   4   8       41.61       39.85     43.78 o
   1   4   8       75.62      112.10     34.94 o
   2   4   8     1100.38     1100.76     50.45 o
   3   4   8      101.02       72.05     38.87 o
   4   4   8     4089.82     3780.32     84.81 o
   5   4   8      609.64      583.66     52.02 o
   6   4   8     3441.46     3711.02     91.48 o
   7   4   8       59.98       66.55     46.92 o
   8   4   8        5.39      -66.36     66.36 o
   9   4   8       60.32       68.91     51.83 o
  10   4   8     2812.10     2686.04     96.00 o
  11   4   8        8.05       67.53     77.94 o
  12   4   8     2751.78     2520.74    108.76 o
  13   4   8       15.63       55.56     63.02 o
  14   4   8      687.49      638.23     80.29 o
  15   4   8      134.39      210.85     73.03 o
  16   4   8        0.21       68.32    107.98 o
  17   4   8        8.46       43.78    108.56 o
  18   4   8      285.69      314.90     89.13 o
  19   4   8       16.61       57.91    130.16 o
 -22   5   8       12.58      111.71    114.45 o
 -21   5   8      334.12      356.12     85.99 o
 -20   5   8      324.21      200.44     91.68 o
 -19   5   8       35.63       92.27     99.93 o
 -18   5   8     1038.28     1162.21     91.48 o
 -17   5   8      507.58      478.43     76.56 o
 -16   5   8      102.95      139.98     62.82 o
 -15   5   8     2040.73     2056.64     95.02 o
 -14   5   8      204.52      213.40     56.34 o
 -13   5   8       17.28       96.20     46.53 o
 -12   5   8      787.38      856.93     64.59 o
 -11   5   8       63.44      114.26     45.74 o
 -10   5   8       52.72       99.53     44.96 o
  -9   5   8     1108.51     1102.53     60.27 o
  -8   5   8     1570.37     1638.09     64.79 o
  -7   5   8     3192.28     3179.78     80.49 o
  -6   5   8      597.60      629.99     48.10 o
  -5   5   8     3425.30     3510.78     79.90 o
  -4   5   8       16.00      -49.47     49.47 o
  -3   5   8       33.49      -20.22     50.06 o
  -2   5   8      735.07      683.19     44.96 o
  -1   5   8     3279.48     3278.53     74.21 o
   0   5   8      980.68     1177.92     53.01 o
   1   5   8    24335.33    26213.33    237.74 o
   2   5   8      507.69      600.15     46.53 o
   3   5   8      269.02      189.84     44.56 o
   4   5   8     1663.47     1851.29     67.14 o
   5   5   8     4710.96     4707.34    101.50 o
   6   5   8       30.99       10.60     63.80 o
   7   5   8     4681.59     4302.53    106.99 o
   8   5   8      777.69      805.69     63.02 o
   9   5   8     1235.80     1256.84     74.80 o
  10   5   8       56.56       -9.23     78.72 o
  11   5   8      568.96      646.09     68.71 o
  12   5   8       16.12       -5.30     86.58 o
  13   5   8        1.56       22.97     88.34 o
  14   5   8        2.26      134.68     67.93 o
  15   5   8      556.74      441.33     88.93 o
  16   5   8      244.41      216.34     85.20 o
  17   5   8      384.94      253.06     90.31 o
  18   5   8      117.80      166.48     86.77 o
 -22   6   8       86.66      114.26     92.47 o
 -21   6   8      231.34      326.28     84.22 o
 -20   6   8      333.42      302.92     87.95 o
 -19   6   8       11.93     -111.31    111.31 o
 -18   6   8      429.75      492.96     78.53 o
 -17   6   8      473.49      518.09     77.15 o
 -16   6   8       32.94       66.16     79.90 o
 -15   6   8     1205.73     1303.76     83.44 o
 -14   6   8      514.64      582.48     66.94 o
 -13   6   8        1.26       -4.52     72.44 o
 -12   6   8     1509.11     1550.92     76.37 o
 -11   6   8       43.94      -23.75     71.46 o
 -10   6   8      101.73      225.57     45.74 o
  -9   6   8     1481.70     1318.87     66.94 o
  -8   6   8     1196.54     1249.96     63.02 o
  -7   6   8      416.83      318.63     46.53 o
  -6   6   8       17.09       64.39     36.71 o
  -5   6   8      191.62      231.85     39.66 o
  -4   6   8     5677.13     5479.07     96.59 o
  -3   6   8     1700.42     1673.82     61.45 o
  -2   6   8     7775.56     8176.70    113.28 o
  -1   6   8     1183.04     1190.68     55.75 o
   0   6   8      891.29      803.14     54.77 o
   1   6   8     3388.12     3535.32     83.83 o
   2   6   8     9187.86     9394.07    127.41 o
   3   6   8      208.50      204.56     45.94 o
   4   6   8    11936.82    12202.81    152.93 o
   5   6   8        6.15      -31.41     64.79 o
   6   6   8     2555.14     2650.90     85.79 o
   7   6   8      117.21       84.81     50.06 o
   8   6   8        3.66       54.77     71.46 o
   9   6   8        0.43      -44.96     79.51 o
  10   6   8      117.64       88.74     56.74 o
  11   6   8      106.60      166.48     60.07 o
  12   6   8      208.03       38.28     93.06 o
  13   6   8      112.93      216.15     64.59 o
  14   6   8      487.76      374.18     81.47 o
  15   6   8       22.06      -86.38    100.12 o
  16   6   8       63.76       21.20    115.83 o
  17   6   8       19.18      -37.69    112.49 o
  18   6   8       68.39      -56.15    120.74 o
 -22   7   8       12.98      -24.74    120.74 o
 -21   7   8       20.11        0.00    106.41 o
 -20   7   8      202.14      154.31     87.17 o
 -19   7   8       26.57        6.87    113.87 o
 -18   7   8       43.22       45.55     94.43 o
 -17   7   8      256.08      152.74     73.42 o
 -16   7   8      467.68      490.41     74.60 o
 -15   7   8      464.65      482.16     70.48 o
 -14   7   8      226.08      250.50     63.61 o
 -13   7   8      684.75      729.92     70.67 o
 -12   7   8     1127.16     1026.36     72.25 o
 -11   7   8       98.46      111.71     50.26 o
 -10   7   8      412.46      365.55     55.17 o
  -9   7   8      875.61      851.44     61.25 o
  -8   7   8     1918.41     1991.46     75.78 o
  -7   7   8     5855.85     5883.88    112.10 o
  -6   7   8       50.97       35.93     44.37 o
  -5   7   8        3.80        3.14     57.91 o
  -4   7   8       98.80       64.59     40.83 o
  -3   7   8      112.49       57.52     63.41 o
  -2   7   8      118.45      129.37     41.82 o
  -1   7   8    10723.86    10476.38    134.87 o
   0   7   8     1532.01     1519.12     63.80 o
   1   7   8     4435.93     4904.25    100.12 o
   2   7   8      122.68      133.30     43.39 o
   3   7   8     3578.06     3727.51     94.04 o
   4   7   8        2.11       92.27     44.17 o
   5   7   8       49.55      -22.38     72.05 o
   6   7   8      823.58      868.71     61.84 o
   7   7   8     5154.83     5136.10    120.34 o
   8   7   8      482.80      690.85     61.45 o
   9   7   8     2349.03     2396.86     95.21 o
  10   7   8        0.04      -10.01     83.24 o
  11   7   8        6.78       69.50     76.56 o
  12   7   8       46.72       62.63     96.59 o
  13   7   8      207.47      242.45     70.28 o
  14   7   8       45.25      109.74     71.46 o
  15   7   8      248.30       -6.87    118.77 o
  16   7   8       95.70      109.55    123.09 o
  17   7   8       96.75      127.80     82.45 o
  18   7   8        1.12       -8.25    117.20 o
 -21   8   8        1.31       16.10    108.56 o
 -20   8   8      274.71      231.46     89.72 o
 -19   8   8       30.19      -50.06    114.85 o
 -18   8   8        2.39     -104.44    104.44 o
 -17   8   8       30.66      -31.80     89.72 o
 -16   8   8      298.56      218.70     73.03 o
 -15   8   8      249.68      298.99     65.77 o
 -14   8   8      114.25      -10.60     97.18 o
 -13   8   8     1910.97     1758.82     91.68 o
 -12   8   8      899.29      893.45     74.99 o
 -11   8   8      203.31      197.30     56.15 o
 -10   8   8     4062.44     3925.21    108.56 o
  -9   8   8      119.64      143.51     45.94 o
  -8   8   8      249.10      267.98     53.01 o
  -7   8   8     4011.27     4117.01    102.28 o
  -6   8   8     4096.96     4252.47    100.71 o
  -5   8   8     1362.99     1475.34     65.57 o
  -4   8   8      446.83      373.79     49.08 o
  -3   8   8     2316.46     2173.25     73.42 o
  -2   8   8      313.09      237.35     50.26 o
  -1   8   8     1648.56     1587.83     68.32 o
   0   8   8       37.97      141.74     43.58 o
   1   8   8      396.64      400.10     50.26 o
   2   8   8      181.51      127.80     42.80 o
   3   8   8      982.14      820.81     65.77 o
   4   8   8      132.19      151.56     47.51 o
   5   8   8      248.98      301.55     53.99 o
   6   8   8     6529.68     6540.18    134.87 o
   7   8   8      299.12      311.95     59.29 o
   8   8   8      136.11       28.27     80.69 o
   9   8   8        1.42      -39.85     81.67 o
  10   8   8     1389.28     1485.16     86.58 o
  11   8   8      186.80      221.45     66.94 o
  12   8   8     2068.63     2216.44    106.21 o
  13   8   8      554.23      568.34     83.63 o
  14   8   8      189.92       93.84    111.71 o
  15   8   8       14.69      106.60    113.47 o
  16   8   8       37.73       60.27    115.83 o
  17   8   8       13.31      -55.95    105.03 o
 -20   9   8      103.14       31.41    118.18 o
 -19   9   8       19.36       59.48     80.69 o
 -18   9   8       12.34      112.49     69.50 o
 -17   9   8       92.57       79.71    101.50 o
 -16   9   8       86.77      122.31     71.07 o
 -15   9   8      697.14      777.03     83.63 o
 -14   9   8      153.56       78.53     91.48 o
 -13   9   8     1208.90     1126.28     84.22 o
 -12   9   8        2.22      -84.22     84.22 o
 -11   9   8      137.86       47.90     82.65 o
 -10   9   8     1527.01     1435.49     80.29 o
  -9   9   8     3132.16     3214.34    102.87 o
  -8   9   8      713.84      634.31     66.16 o
  -7   9   8     6550.50     6772.43    132.12 o
  -6   9   8      288.96      229.50     55.56 o
  -5   9   8       55.49       37.89     69.30 o
  -4   9   8     2548.89     2745.33     84.42 o
  -3   9   8      524.48      585.42     54.58 o
  -2   9   8      320.00      398.33     48.10 o
  -1   9   8      120.03       60.47     49.08 o
   0   9   8        0.76      -44.56     66.75 o
   1   9   8     1008.23     1084.66     63.02 o
   2   9   8      211.37      184.15     50.06 o
   3   9   8      337.58      374.18     55.75 o
   4   9   8      171.98      236.76     49.67 o
   5   9   8       42.79       15.12     51.83 o
   6   9   8       18.24      -77.15     80.29 o
   7   9   8     2763.97     2598.68    100.71 o
   8   9   8        3.17       30.04     85.79 o
   9   9   8     2406.13     2638.14    104.64 o
  10   9   8      408.38      379.29     72.83 o
  11   9   8      438.14      386.16     74.60 o
  12   9   8        0.04       56.15     68.71 o
  13   9   8      396.52      254.04     83.24 o
  14   9   8        2.52      -83.83    102.67 o
  15   9   8     1425.34     1533.65    114.85 o
  16   9   8       17.08       -7.85    125.25 o
  17   9   8      131.16      103.26     90.11 o
 -20  10   8       26.33       65.37    106.60 o
 -19  10   8       19.43      -62.04    120.93 o
 -18  10   8      375.40      451.34     88.34 o
 -17  10   8       58.10      -31.21     71.46 o
 -16  10   8        0.18      -19.83     92.07 o
 -15  10   8      177.51      337.47     71.07 o
 -14  10   8      647.10      818.65     82.26 o
 -13  10   8       51.56      -16.88     94.23 o
 -12  10   8     1886.05     2226.85     97.57 o
 -11  10   8      124.04       92.07     60.86 o
 -10  10   8        3.55        9.82     75.19 o
  -9  10   8      330.81      448.20     61.84 o
  -8  10   8      272.93      196.52     57.72 o
  -7  10   8      836.97      779.39     67.14 o
  -6  10   8     1049.47      956.47     70.28 o
  -5  10   8      909.72      872.25     67.34 o
  -4  10   8     1069.78      861.45     67.73 o
  -3  10   8      701.15      666.90     59.29 o
  -2  10   8     4864.34     4756.42    113.67 o
  -1  10   8      421.18      410.70     55.36 o
   0  10   8       12.38       24.34     69.10 o
   1  10   8      264.84      326.68     57.13 o
   2  10   8      909.99      979.24     69.10 o
   3  10   8      968.05     1168.49     67.93 o
   4  10   8      821.71      782.92     65.18 o
   5  10   8      324.76      285.06     60.47 o
   6  10   8      730.26      737.77     72.25 o
   7  10   8       42.61      -10.21     81.47 o
   8  10   8       60.15       69.30     83.83 o
   9  10   8        3.32      -44.76     88.74 o
  10  10   8       64.95       76.76     92.66 o
  11  10   8      333.17      382.23     80.69 o
  12  10   8     1127.43     1389.35     97.18 o
  13  10   8        1.58     -104.64    104.64 o
  14  10   8      921.12     1171.24    104.44 o
  15  10   8       15.03       30.82    121.72 o
  16  10   8        7.70      -32.59    121.52 o
 -19  11   8       63.38       40.44    120.15 o
 -18  11   8      268.51      107.39    123.68 o
 -17  11   8       68.28      116.61    117.99 o
 -16  11   8        1.02      124.86     73.62 o
 -15  11   8      890.83     1075.04     91.48 o
 -14  11   8       44.57       25.13     91.88 o
 -13  11   8       10.46       74.80     66.94 o
 -12  11   8      550.65      514.75     79.31 o
 -11  11   8        8.25       10.99     91.29 o
 -10  11   8        0.76      -26.31     82.65 o
  -9  11   8      421.60      422.28     64.98 o
  -8  11   8       70.63       58.70     53.79 o
  -7  11   8      925.93      833.77     74.99 o
  -6  11   8      118.00       87.75     54.38 o
  -5  11   8     2906.75     2633.23    101.30 o
  -4  11   8       17.33      -62.23     74.40 o
  -3  11   8        3.71       35.34     47.90 o
  -2  11   8      953.82      940.37     71.07 o
  -1  11   8     4705.31     4719.71    117.79 o
   0  11   8       36.47      -86.38     86.38 o
   1  11   8     7106.12     7050.02    145.08 o
   2  11   8      112.13       25.33     59.68 o
   3  11   8      290.82      368.49     58.50 o
   4  11   8      175.58      184.93     59.48 o
   5  11   8      710.29      683.19     72.05 o
   6  11   8        6.67      -18.26     58.31 o
   7  11   8     1667.84     1756.27     95.02 o
   8  11   8       92.62      -34.16     98.75 o
   9  11   8      541.56      515.93     79.31 o
  10  11   8       96.97      103.26     70.48 o
  11  11   8      124.14     -111.31    111.31 o
  12  11   8       50.38      -48.29    117.01 o
  13  11   8        1.52       -7.26    110.72 o
  14  11   8        0.01     -114.65    117.60 o
  15  11   8      190.09      317.64     85.40 o
 -18  12   8      100.15      152.93     88.34 o
 -17  12   8      100.69      226.16     81.28 o
 -16  12   8        0.09       36.52    102.67 o
 -15  12   8      545.62      676.71     88.93 o
 -14  12   8       71.29      153.33     75.19 o
 -13  12   8      201.59      178.45     73.42 o
 -12  12   8      275.33       79.31    117.01 o
 -11  12   8      138.04      161.37     65.96 o
 -10  12   8      479.83      587.19     72.44 o
  -9  12   8      128.88      166.28     65.18 o
  -8  12   8       37.59      -84.61     87.17 o
  -7  12   8       83.08      143.90     57.13 o
  -6  12   8      439.89      421.69     67.93 o
  -5  12   8        6.55       59.09     80.10 o
  -4  12   8     1057.02      940.37     74.40 o
  -3  12   8      462.23      496.30     64.39 o
  -2  12   8     1457.56     1479.66     83.83 o
  -1  12   8        4.86       67.34     72.05 o
   0  12   8      176.23      167.46     57.13 o
   1  12   8      124.77      164.71     61.25 o
   2  12   8     1495.02     1515.39     87.36 o
   3  12   8     1040.67     1071.31     80.88 o
   4  12   8     3134.90     3268.32    117.20 o
   5  12   8       29.36       43.39     92.47 o
   6  12   8     1409.32     1558.19     90.11 o
   7  12   8       20.43       87.56     96.59 o
   8  12   8        4.72      -12.17     90.11 o
   9  12   8        1.38        6.28     90.90 o
  10  12   8      423.58      328.25     82.26 o
  11  12   8       89.63      284.66     72.05 o
  12  12   8      204.05      265.62     83.24 o
  13  12   8        0.03      -15.31    106.80 o
  14  12   8       37.25      -72.05    116.81 o
 -17  13   8      268.85      395.58     92.47 o
 -16  13   8      198.29      243.04     86.97 o
 -15  13   8      195.89      288.00     86.77 o
 -14  13   8      136.26      173.35     74.21 o
 -13  13   8      729.27      638.23     95.21 o
 -12  13   8      143.59      231.66     68.12 o
 -11  13   8        3.81       -6.28    100.71 o
 -10  13   8      580.57      509.84     79.12 o
  -9  13   8      667.82      740.52     74.40 o
  -8  13   8        5.49      -96.00     96.00 o
  -7  13   8     2039.92     2071.56    102.28 o
  -6  13   8        0.41       38.09     82.45 o
  -5  13   8        2.53       72.44     60.27 o
  -4  13   8      261.47      169.42     66.94 o
  -3  13   8       27.76       26.31     87.17 o
  -2  13   8        0.28      -62.82     82.26 o
  -1  13   8     1146.97     1118.43     83.44 o
   0  13   8      580.29      520.84     73.42 o
   1  13   8     1515.78     1493.01     95.61 o
   2  13   8      159.98      269.35     64.00 o
   3  13   8     1232.68     1130.41     87.17 o
   4  13   8       25.52       22.77     86.77 o
   5  13   8       35.36      -41.03     98.16 o
   6  13   8      319.70      241.87     74.21 o
   7  13   8     1851.82     1944.35    107.78 o
   8  13   8      144.34       71.46    112.29 o
   9  13   8      853.42     1105.28     93.84 o
  10  13   8       23.26      -28.27    116.22 o
  11  13   8       61.54     -102.87    118.97 o
  12  13   8       14.58      -53.79    114.26 o
  13  13   8      123.31      136.64     85.01 o
 -16  14   8      174.66      244.61     85.40 o
 -15  14   8       57.60      -62.63    122.31 o
 -14  14   8      326.16      383.41     82.85 o
 -13  14   8      143.03      170.01     83.04 o
 -12  14   8     1176.29     1282.95    103.26 o
 -11  14   8       53.16       47.12     75.78 o
 -10  14   8      970.73      932.52    100.52 o
  -9  14   8       58.09      -19.04    105.82 o
  -8  14   8        1.17      123.29     62.63 o
  -7  14   8      873.34      780.37     91.68 o
  -6  14   8      385.99      330.99     78.53 o
  -5  14   8      171.53      160.00     74.80 o
  -4  14   8     2320.64     2327.76    113.47 o
  -3  14   8      149.87       97.18    103.66 o
  -2  14   8      659.64      704.00     80.49 o
  -1  14   8      407.77      319.80     75.58 o
   0  14   8       20.93       92.07     94.04 o
   1  14   8        0.17      -29.06     91.29 o
   2  14   8      327.34      306.85     73.82 o
   3  14   8       88.11       84.22     99.14 o
   4  14   8      926.99      830.23     87.17 o
   5  14   8        0.46       56.74    100.91 o
   6  14   8      919.46     1121.38     94.43 o
   7  14   8       85.04       23.56     74.99 o
   8  14   8       55.92       97.18    117.01 o
   9  14   8       38.76     -110.72    110.72 o
  10  14   8      250.11      291.93     85.60 o
  11  14   8        9.83        0.00    111.31 o
  12  14   8      527.07      515.53    104.83 o
 -14  15   8        8.93      -32.00    124.27 o
 -13  15   8       96.28      107.98    128.59 o
 -12  15   8      229.14      245.79     88.93 o
 -11  15   8      108.82       -7.26    120.93 o
 -10  15   8      146.70       84.02    112.49 o
  -9  15   8     1267.83     1386.41    104.44 o
  -8  15   8      645.49      478.82     93.64 o
  -7  15   8      651.03      725.99     88.15 o
  -6  15   8      191.41      102.28    106.99 o
  -5  15   8      667.06      687.51     88.15 o
  -4  15   8      613.27      611.73     84.42 o
  -3  15   8       16.28      -99.34    109.94 o
  -2  15   8      572.74      585.03     85.99 o
  -1  15   8     1014.45     1016.93     86.18 o
   0  15   8      854.75      851.44     89.33 o
   1  15   8     1245.78     1222.09     96.59 o
   2  15   8        3.06      181.99     66.16 o
   3  15   8       77.89        6.48    105.82 o
   4  15   8        4.63      -79.71     90.50 o
   5  15   8       61.77      -13.55    116.02 o
   6  15   8      174.46      157.06     84.81 o
   7  15   8       50.70      100.71    104.64 o
   8  15   8      261.31      360.05     87.75 o
   9  15   8      431.59      464.49     97.77 o
  10  15   8        1.64     -125.84    125.84 o
  11  15   8      304.43      416.98     94.23 o
 -13  16   8       12.27        8.25    124.07 o
 -12  16   8      266.14      206.72     91.68 o
 -11  16   8       51.62      104.25     80.49 o
 -10  16   8      310.10      251.48     89.72 o
  -9  16   8      248.62      237.94     90.50 o
  -8  16   8       84.23     -121.72    121.72 o
  -7  16   8       77.56      -28.07    119.56 o
  -6  16   8      384.35      314.50     91.68 o
  -5  16   8      534.42      590.14     91.88 o
  -4  16   8     1226.58     1081.52    105.42 o
  -3  16   8      175.66      248.74     76.96 o
  -2  16   8     1507.33     1277.65    108.56 o
  -1  16   8       22.54       -6.67     98.55 o
   0  16   8        0.07      -81.08    104.64 o
   1  16   8      226.82      170.41     80.69 o
   2  16   8      385.49      282.90     84.81 o
   3  16   8       68.07       63.02     99.34 o
   4  16   8      902.36      807.46    102.67 o
   5  16   8       55.71      -80.29    111.90 o
   6  16   8       78.98      157.25     72.83 o
   7  16   8       78.21      -53.79    126.23 o
   8  16   8        0.30     -116.81    116.81 o
   9  16   8      140.19      134.87     90.50 o
 -11  17   8        0.14     -107.19    125.84 o
 -10  17   8       21.06     -122.70    122.70 o
  -9  17   8      103.33      216.15     77.74 o
  -8  17   8        9.14       61.64    116.81 o
  -7  17   8      457.95      416.00     94.23 o
  -6  17   8       34.59       22.38    107.19 o
  -5  17   8      295.19      324.12     83.44 o
  -4  17   8        4.36      -29.25    107.78 o
  -3  17   8       93.08       79.90     77.35 o
  -2  17   8      116.59       14.53    109.94 o
  -1  17   8      405.58      533.79     87.75 o
   0  17   8      114.27       98.55     80.69 o
   1  17   8      664.68      676.91     95.21 o
   2  17   8        5.94       -7.46    104.44 o
   3  17   8      241.13      332.37     87.17 o
   4  17   8      181.29        7.66    129.37 o
   5  17   8       84.69      156.86     83.04 o
   6  17   8        0.92       80.29    112.29 o
   7  17   8      373.19      407.17     99.53 o
  -8  18   8       41.56        0.00    121.52 o
  -7  18   8        1.45       56.93    124.66 o
  -6  18   8       22.14       24.15    115.44 o
  -5  18   8       34.45       79.31    117.60 o
  -4  18   8     1073.70     1263.31    106.21 o
  -3  18   8       27.32      117.60     80.29 o
  -2  18   8      315.40      371.44     88.15 o
  -1  18   8        0.12       39.07    109.94 o
   0  18   8       19.84      129.77     77.35 o
   1  18   8       38.70     -110.92    122.31 o
   2  18   8      308.24      272.29     92.66 o
   3  18   8      188.19       73.03    132.71 o
   4  18   8      748.68      915.63    109.74 o
 -23   1   9        1.75       61.12     85.08 o
 -22   1   9       43.42       51.50     66.96 o
 -21   1   9        4.35      -77.90     77.90 o
 -20   1   9        0.12      -62.62     68.70 o
 -19   1   9      524.96      549.80     69.99 o
 -18   1   9        5.94      -12.50     75.39 o
 -17   1   9      470.98      456.82     52.05 o
 -16   1   9       53.78      -17.70     59.55 o
 -15   1   9        4.26       55.57     42.13 o
 -14   1   9      403.12      464.65     71.36 o
 -13   1   9      345.09      346.17     50.06 o
 -12   1   9       18.13      -13.04     50.81 o
 -11   1   9     1298.19     1426.94     47.66 o
 -10   1   9      694.15      733.43     40.66 o
  -9   1   9     1362.03     1432.39     43.38 o
  -8   1   9     5752.62     5803.04     69.83 o
  -7   1   9       32.89       12.78     35.47 o
  -6   1   9     1320.97     1237.54     35.68 o
  -5   1   9     3574.35     3607.89     70.18 o
  -4   1   9      299.93      334.50     25.12 o
  -3   1   9     3212.69     3253.49     94.23 o
  -2   1   9      317.69      437.58     26.31 o
  -1   1   9     1506.17     1553.30     36.51 o
   0   1   9    12657.10    14004.65    532.12 o
   1   1   9     1901.35     2136.53     45.05 o
   2   1   9     1262.75     1317.38     39.14 o
   3   1   9     1049.03     1065.28     40.25 o
   4   1   9     6564.99     6471.10    195.73 o
   5   1   9       26.80       63.67     29.64 o
   6   1   9      134.19      143.94     62.92 o
   7   1   9     1109.18     1076.47     45.94 o
   8   1   9     2396.27     2369.85     59.27 o
   9   1   9      194.56      179.92     38.38 o
  10   1   9       59.09      -18.78     54.84 o
  11   1   9       34.18       -0.07     56.91 o
  12   1   9      115.28      105.45     91.58 o
  13   1   9        0.27      -65.71     65.71 o
  14   1   9       23.62       54.10     64.85 o
  15   1   9      623.47      636.26     60.32 o
  16   1   9       29.43       75.68    104.05 o
  17   1   9      168.00      274.20     60.20 o
  18   1   9       22.79       27.29     81.56 o
  19   1   9       12.25      -86.21     86.21 o
 -23   2   9        2.38      -89.32     89.32 o
 -22   2   9      116.10      100.57     59.72 o
 -21   2   9        0.23       -0.32     72.67 o
 -20   2   9       22.51       23.48     75.79 o
 -19   2   9       19.34      -25.62     72.15 o
 -18   2   9        9.26      -24.54     65.68 o
 -17   2   9       83.10       17.85     54.57 o
 -16   2   9      112.26      150.02     39.86 o
 -15   2   9        0.79      -36.71     51.09 o
 -14   2   9      955.16      964.18     49.21 o
 -13   2   9      259.35      241.79     37.14 o
 -12   2   9       29.26       39.70     44.21 o
 -11   2   9     3607.82     3400.74     66.86 o
 -10   2   9       93.87       85.43     47.80 o
  -9   2   9      148.35      210.02     37.60 o
  -8   2   9     4233.75     4054.88    134.97 o
  -7   2   9     3526.13     3682.75     56.15 o
  -6   2   9     1735.33     1789.79     41.22 o
  -5   2   9     1685.30     1638.76     38.94 o
  -4   2   9      592.57      628.24     29.74 o
  -3   2   9     7377.66     8165.70     71.49 o
  -2   2   9      759.81      775.08     30.67 o
  -1   2   9       41.81       16.81     24.48 o
   0   2   9     1499.02     1622.61     52.52 o
   1   2   9     1553.17     1728.85     39.08 o
   2   2   9        6.89      -25.04     43.98 o
   3   2   9     3203.37     3306.06     59.39 o
   4   2   9     1409.75     1363.33     43.31 o
   5   2   9      948.87      962.77     39.98 o
   6   2   9      426.09      426.32     36.58 o
   7   2   9      661.05      555.77     54.97 o
   8   2   9       15.65       19.44     48.25 o
   9   2   9      899.23      929.40     61.55 o
  10   2   9      435.88      368.70     44.62 o
  11   2   9      281.36      229.11     44.91 o
  12   2   9      482.54      453.28     50.33 o
  13   2   9       47.34      -56.00     69.40 o
  14   2   9       14.18       23.48     66.89 o
  15   2   9       37.77       32.53     72.04 o
  16   2   9       12.35       -4.71     78.52 o
  17   2   9        7.13      127.90     84.42 o
  18   2   9       34.00        8.89     79.86 o
  19   2   9       55.96       70.70     88.07 o
 -23   3   9       18.31       16.49    114.65 o
 -22   3   9       11.91      -27.09     82.45 o
 -21   3   9       24.33     -101.50    111.90 o
 -20   3   9        0.29        0.00    107.78 o
 -19   3   9      163.21      133.50     73.42 o
 -18   3   9       12.77     -102.67    102.67 o
 -17   3   9       21.36      -60.86     85.99 o
 -16   3   9        1.54       80.10     58.70 o
 -15   3   9       18.05        0.00     51.63 o
 -14   3   9       45.17       67.14     75.58 o
 -13   3   9       16.42      -33.37     68.12 o
 -12   3   9      240.39      263.07     50.65 o
 -11   3   9      418.04      449.37     54.97 o
 -10   3   9       29.09       43.39     59.09 o
  -9   3   9      374.12      347.29     46.72 o
  -8   3   9      177.84      237.15     38.28 o
  -7   3   9      170.64      229.30     40.05 o
  -6   3   9       12.68        2.55     51.83 o
  -5   3   9      174.39      196.71     38.67 o
  -4   3   9        1.55       40.25     44.96 o
  -3   3   9     1713.58     1921.18     58.50 o
  -2   3   9    13584.78    14818.18    149.79 o
  -1   3   9      451.87      457.82     38.67 o
   0   3   9      754.49      545.96     42.01 o
   1   3   9      224.97      294.87     37.30 o
   2   3   9       53.28       60.47     34.36 o
   3   3   9       69.14       19.63     55.17 o
   4   3   9        1.51      -53.60     57.91 o
   5   3   9      886.74      927.02     55.95 o
   6   3   9       21.38      -30.82     65.96 o
   7   3   9      108.53      123.68     46.53 o
   8   3   9       55.04       21.79     51.44 o
   9   3   9       48.44       70.48     50.85 o
  10   3   9        0.17      -36.71     76.17 o
  11   3   9       17.09      162.94     57.33 o
  12   3   9      166.66       84.81     98.55 o
  13   3   9        0.93       17.08     86.38 o
  14   3   9       91.69      109.55     73.03 o
  15   3   9      141.46      237.74     70.48 o
  16   3   9        0.68       83.63     95.02 o
  17   3   9       15.20       96.59     81.47 o
  18   3   9        9.32      217.72     77.74 o
 -23   4   9        1.12       83.44    116.81 o
 -22   4   9      116.44      -31.41    128.00 o
 -21   4   9        0.13      132.71     72.25 o
 -20   4   9       11.25       48.29     96.00 o
 -19   4   9      272.28      388.32     74.01 o
 -18   4   9       48.63       54.58     66.36 o
 -17   4   9       90.49       90.50     93.64 o
 -16   4   9       35.51      -84.61     92.86 o
 -15   4   9        3.04      -76.76     76.76 o
 -14   4   9        1.43      -73.62     78.33 o
 -13   4   9      826.96      755.24     65.18 o
 -12   4   9      181.32      151.95     49.67 o
 -11   4   9     1834.28     1569.57     75.39 o
 -10   4   9        9.97      -41.82     67.73 o
  -9   4   9      176.45       35.93     68.71 o
  -8   4   9     1366.52     1565.84     62.82 o
  -7   4   9      591.46      545.57     48.69 o
  -6   4   9     1675.59     1895.46     63.41 o
  -5   4   9     2858.23     2719.02     69.50 o
  -4   4   9      863.44      961.38     50.45 o
  -3   4   9     1405.80     1398.77     54.38 o
  -2   4   9        2.41       10.01     31.41 o
  -1   4   9      595.16      817.87     48.29 o
   0   4   9       34.33       37.30     36.12 o
   1   4   9     2842.87     2908.67     72.83 o
   2   4   9      667.21      759.36     49.47 o
   3   4   9     1134.63     1211.68     56.54 o
   4   4   9     1114.25     1069.74     60.66 o
   5   4   9      977.31     1047.56     61.25 o
   6   4   9      590.04      662.97     55.36 o
   7   4   9      792.75      905.62     60.07 o
   8   4   9       33.80      121.13     45.74 o
   9   4   9      202.45      147.63     56.15 o
  10   4   9       12.86       96.79     51.63 o
  11   4   9     1367.59     1237.79     85.40 o
  12   4   9      668.22      634.50     75.19 o
  13   4   9        0.77      -29.06     88.93 o
  14   4   9       46.66      -80.69    102.87 o
  15   4   9       93.97        0.00    111.31 o
  16   4   9       19.18       21.20    114.45 o
  17   4   9       11.50      -15.12    108.76 o
  18   4   9       85.77       32.20    127.02 o
 -22   5   9       12.53       43.98     84.22 o
 -21   5   9        8.94      -30.04    104.83 o
 -20   5   9       59.34      106.01    108.76 o
 -19   5   9      135.40      205.35     70.87 o
 -18   5   9       21.33      -99.93     99.93 o
 -17   5   9        1.65       69.69     94.43 o
 -16   5   9        1.30      -32.59     90.50 o
 -15   5   9       62.99      -25.52     82.85 o
 -14   5   9      266.80      295.46     56.74 o
 -13   5   9      231.03      238.33     58.31 o
 -12   5   9        1.18       68.71     47.51 o
 -11   5   9       73.72      -27.29     63.41 o
 -10   5   9      354.30      360.83     51.63 o
  -9   5   9      865.04      795.88     61.64 o
  -8   5   9      276.61      365.74     46.72 o
  -7   5   9      347.45      374.58     46.92 o
  -6   5   9     1846.66     2163.83     69.10 o
  -5   5   9       15.33      -57.13     57.13 o
  -4   5   9      239.42      246.38     41.82 o
  -3   5   9        2.03       96.20     32.39 o
  -2   5   9     2799.70     3214.73     76.17 o
  -1   5   9      103.28      121.13     41.23 o
   0   5   9     3133.86     3470.34     78.53 o
   1   5   9      289.48      375.95     45.15 o
   2   5   9      808.61      885.20     54.58 o
   3   5   9      130.53      142.92     42.40 o
   4   5   9       26.09       53.20     61.84 o
   5   5   9      380.76      385.77     52.22 o
   6   5   9     2748.36     2794.60     88.15 o
   7   5   9      221.21      244.02     50.06 o
   8   5   9       23.12       17.08     48.88 o
   9   5   9      243.06      285.45     60.66 o
  10   5   9       29.58       24.34     74.60 o
  11   5   9        0.80        5.30     83.04 o
  12   5   9      226.48      170.21     66.94 o
  13   5   9        1.64        0.00     89.91 o
  14   5   9      163.01      238.53     72.83 o
  15   5   9        1.56      -13.55    100.71 o
  16   5   9       28.16       36.12    107.39 o
  17   5   9        0.49       53.79    108.56 o
  18   5   9        5.26     -106.41    119.95 o
 -22   6   9       23.52      -57.33    128.00 o
 -21   6   9       67.60       69.30     86.38 o
 -20   6   9       26.63       21.79    115.63 o
 -19   6   9       10.09      -27.29     97.77 o
 -18   6   9        1.09       38.28     94.04 o
 -17   6   9        6.47      -78.14     91.68 o
 -16   6   9       50.60       22.58     91.29 o
 -15   6   9       57.28       15.90     85.40 o
 -14   6   9      583.39      595.24     70.28 o
 -13   6   9        0.03      -18.65     73.23 o
 -12   6   9      260.95      262.48     57.91 o
 -11   6   9      866.91      826.90     63.21 o
 -10   6   9      148.87      143.51     50.45 o
  -9   6   9       15.21       53.20     44.56 o
  -8   6   9      489.50      495.12     51.24 o
  -7   6   9     1954.46     2013.84     70.87 o
  -6   6   9     1888.43     1857.38     67.93 o
  -5   6   9     2198.58     2087.46     72.05 o
  -4   6   9      172.72      203.78     40.83 o
  -3   6   9     1088.11     1194.80     58.90 o
  -2   6   9      222.55      284.07     43.58 o
  -1   6   9        1.17        8.83     53.20 o
   0   6   9        0.69       27.29     53.20 o
   1   6   9       12.43      -18.65     55.95 o
   2   6   9      766.06      857.72     56.15 o
   3   6   9      362.11      318.43     49.47 o
   4   6   9     1776.94     1760.39     74.99 o
   5   6   9      382.53      407.56     54.97 o
   6   6   9      584.44      533.01     62.23 o
   7   6   9      152.22      172.56     49.28 o
   8   6   9       73.78       22.38     80.49 o
   9   6   9       30.95        9.62     81.08 o
  10   6   9      520.26      518.09     69.50 o
  11   6   9       52.96       32.39     96.59 o
  12   6   9      118.56       92.27     93.45 o
  13   6   9       40.66      119.95     69.69 o
  14   6   9       16.12       75.39     69.89 o
  15   6   9       95.08      170.80     73.03 o
  16   6   9        8.95       81.47    116.02 o
  17   6   9       10.33      -59.09     83.24 o
  18   6   9       40.49      125.45    130.36 o
 -21   7   9        0.36        7.85     80.69 o
 -20   7   9       48.47       89.52    111.12 o
 -19   7   9       32.35       98.36    100.91 o
 -18   7   9        0.08      -53.01     96.79 o
 -17   7   9      159.44       24.93    110.72 o
 -16   7   9       37.30       -5.89     91.68 o
 -15   7   9        2.39       60.66     85.20 o
 -14   7   9      857.92      871.66     80.88 o
 -13   7   9        0.16      -68.52     80.10 o
 -12   7   9       20.38       92.27     52.02 o
 -11   7   9      933.34     1101.74     68.52 o
 -10   7   9      404.47      457.62     53.99 o
  -9   7   9       62.49      -35.14     63.21 o
  -8   7   9      326.91      348.86     50.65 o
  -7   7   9        7.34        0.00     67.73 o
  -6   7   9     1577.07     1427.83     67.73 o
  -5   7   9     1357.66     1273.92     63.02 o
  -4   7   9      336.54      294.48     47.90 o
  -3   7   9     2724.99     2752.59     83.24 o
  -2   7   9     5911.02     5676.96    107.58 o
  -1   7   9      711.70      637.06     55.36 o
   0   7   9     1630.39     1790.82     70.67 o
   1   7   9      511.57      567.56     52.42 o
   2   7   9       25.93       31.41     62.43 o
   3   7   9      870.62      827.68     61.25 o
   4   7   9     3498.60     3390.63     97.77 o
   5   7   9       30.93       75.78     50.45 o
   6   7   9       91.19      168.25     54.18 o
   7   7   9      176.24      137.82     59.48 o
   8   7   9     1122.90      996.32     77.74 o
   9   7   9      471.26      544.79     67.34 o
  10   7   9       54.64       -5.30     83.04 o
  11   7   9        0.89      -92.66     92.66 o
  12   7   9      201.00       83.83    108.17 o
  13   7   9       19.44       82.85     89.91 o
  14   7   9      131.55       84.61     79.90 o
  15   7   9      179.73       64.59    126.23 o
  16   7   9       12.51      -22.97    112.88 o
  17   7   9       33.60      -24.34    124.47 o
 -21   8   9       59.39     -125.25    125.25 o
 -20   8   9       25.25       38.48    116.02 o
 -19   8   9       21.63      -29.06    113.28 o
 -18   8   9       14.59       89.33     69.50 o
 -17   8   9       91.69        6.48    104.25 o
 -16   8   9        2.86      -91.68    101.10 o
 -15   8   9       25.33       11.58     89.72 o
 -14   8   9       85.99       57.33     68.91 o
 -13   8   9      641.82      546.16     73.42 o
 -12   8   9      103.80      117.01     55.36 o
 -11   8   9      129.78      210.45     58.90 o
 -10   8   9        4.76       48.49     51.04 o
  -9   8   9        0.81       54.58     69.89 o
  -8   8   9       44.26      116.61     49.87 o
  -7   8   9      100.46      123.68     48.49 o
  -6   8   9      473.30      592.88     54.97 o
  -5   8   9      416.28      389.89     55.95 o
  -4   8   9       37.57       35.73     43.78 o
  -3   8   9      996.63     1046.58     62.82 o
  -2   8   9     1007.39      996.32     65.18 o
  -1   8   9       27.42       -3.53     67.73 o
   0   8   9      292.31      300.37     51.63 o
   1   8   9     1318.00     1446.87     68.52 o
   2   8   9     2321.05     2225.48     81.28 o
   3   8   9       49.20      101.89     45.55 o
   4   8   9      372.49      387.93     55.56 o
   5   8   9       31.99        4.32     52.81 o
   6   8   9      126.43      170.41     59.09 o
   7   8   9        3.96      -23.56     75.98 o
   8   8   9       12.96      -29.84     80.88 o
   9   8   9      192.71      173.55     62.43 o
  10   8   9      199.11       50.06    103.46 o
  11   8   9       53.49      -11.78     93.25 o
  12   8   9       11.77      121.91     68.32 o
  13   8   9      228.65      202.01     79.90 o
  14   8   9        0.19     -115.83    115.83 o
  15   8   9        2.02      -22.38    114.45 o
  16   8   9        6.32       39.46    110.53 o
  17   8   9       13.29      -20.81     88.54 o
 -20   9   9       11.13       47.90    110.72 o
 -19   9   9       79.51      113.28     84.42 o
 -18   9   9       26.59      -14.33    108.96 o
 -17   9   9      221.40      436.42     75.78 o
 -16   9   9      140.45      131.14     76.76 o
 -15   9   9       17.22       90.90    100.12 o
 -14   9   9      104.71       68.91     97.57 o
 -13   9   9       30.76       54.58     86.18 o
 -12   9   9       84.58       31.02     84.22 o
 -11   9   9      717.59      813.74     75.98 o
 -10   9   9       35.26       37.69     78.53 o
  -9   9   9     1030.07      933.30     74.99 o
  -8   9   9      673.65      721.87     65.37 o
  -7   9   9      132.96      180.02     52.61 o
  -6   9   9     1046.83     1111.95     69.30 o
  -5   9   9        6.67       65.57     45.74 o
  -4   9   9     1035.71     1140.42     66.75 o
  -3   9   9      280.78      280.34     52.42 o
  -2   9   9      155.49       27.09     77.94 o
  -1   9   9     2070.75     2100.22     83.44 o
   0   9   9      997.49     1013.20     64.98 o
   1   9   9      462.58      506.50     56.15 o
   2   9   9      434.93      400.49     55.95 o
   3   9   9      121.23       44.56     49.08 o
   4   9   9      258.67      248.54     57.52 o
   5   9   9      198.15      187.88     57.33 o
   6   9   9      110.06      177.28     55.75 o
   7   9   9      810.55      833.57     73.62 o
   8   9   9       17.21      -52.81     85.99 o
   9   9   9       44.00       -5.50     89.13 o
  10   9   9       89.06      134.87     67.14 o
  11   9   9        5.51      -61.84    109.55 o
  12   9   9      112.79      179.83     68.91 o
  13   9   9      151.59      145.08     78.53 o
  14   9   9       25.44     -111.71    111.71 o
  15   9   9      107.28        0.00    122.50 o
  16   9   9       14.04       48.88    118.18 o
 -20  10   9        0.08      -58.11    121.72 o
 -19  10   9        5.26      102.28    117.60 o
 -18  10   9        3.21     -116.42    116.42 o
 -17  10   9       69.15      138.01     70.28 o
 -16  10   9       24.43      -74.01    105.62 o
 -15  10   9        9.25       38.28    100.12 o
 -14  10   9      247.24      294.28     70.67 o
 -13  10   9      293.26      338.06     70.28 o
 -12  10   9       12.51       46.92     59.48 o
 -11  10   9      437.46      502.77     72.05 o
 -10  10   9      263.25      272.49     60.86 o
  -9  10   9      297.64      366.14     64.79 o
  -8  10   9      861.71      830.82     71.26 o
  -7  10   9      253.20      233.62     60.66 o
  -6  10   9       91.34       17.67     76.96 o
  -5  10   9        9.72      -73.82     73.82 o
  -4  10   9       31.47        8.44     70.28 o
  -3  10   9     2009.81     2011.49     86.77 o
  -2  10   9      570.12      495.51     64.20 o
  -1  10   9      123.08      129.18     53.01 o
   0  10   9      779.14      871.66     65.77 o
   1  10   9      540.91      494.53     63.61 o
   2  10   9       33.70      -71.26     77.55 o
   3  10   9      562.21      598.77     64.59 o
   4  10   9       75.56      196.71     54.38 o
   5  10   9       65.37      -64.00     88.54 o
   6  10   9       52.30       35.93     87.95 o
   7  10   9       81.28      192.79     59.68 o
   8  10   9        2.16      -22.38     93.45 o
   9  10   9      416.93      279.56     79.51 o
  10  10   9       66.96      -49.47    105.62 o
  11  10   9      152.05      -12.96    102.87 o
  12  10   9      138.14      -82.26    113.87 o
  13  10   9        0.32       83.04     78.53 o
  14  10   9        0.01       60.86    106.01 o
  15  10   9       25.74       24.15     84.02 o
 -19  11   9        3.52       98.55    115.63 o
 -18  11   9        8.82       85.99    112.88 o
 -17  11   9       57.37        0.00    109.15 o
 -16  11   9       71.53      -49.47    118.58 o
 -15  11   9        3.37       50.45     72.25 o
 -14  11   9        0.69       77.15     95.80 o
 -13  11   9      131.59       92.07     71.26 o
 -12  11   9      119.43      223.02     68.52 o
 -11  11   9        3.99       28.07     95.41 o
 -10  11   9      556.84      592.69     72.25 o
  -9  11   9      192.48      276.81     67.34 o
  -8  11   9       10.73       96.00     55.56 o
  -7  11   9       63.48       19.63     75.78 o
  -6  11   9        3.87       43.19     81.87 o
  -5  11   9      299.54      383.61     58.50 o
  -4  11   9       33.64       32.59     77.35 o
  -3  11   9       30.40       50.65     73.82 o
  -2  11   9      361.04      259.93     65.77 o
  -1  11   9      815.23      898.55     74.40 o
   0  11   9       86.41      149.40     58.11 o
   1  11   9      170.11       28.47     85.20 o
   2  11   9       76.48       67.73     70.48 o
   3  11   9       25.35      -24.74     77.94 o
   4  11   9        6.67      -85.20     85.20 o
   5  11   9      336.45      267.19     68.91 o
   6  11   9       64.06      107.19     63.61 o
   7  11   9      107.13       40.05     90.90 o
   8  11   9       95.74       92.47     64.98 o
   9  11   9       41.14       31.21     95.21 o
  10  11   9       64.95       58.90     96.79 o
  11  11   9        5.49       41.23    100.91 o
  12  11   9       30.21       64.79    108.17 o
  13  11   9      135.59      106.01    126.23 o
  14  11   9       32.52       51.83     82.26 o
  15  11   9        5.47       50.26    110.33 o
 -18  12   9        1.63     -117.99    117.99 o
 -17  12   9       81.84      -62.43    123.48 o
 -16  12   9        1.85      -37.30    106.80 o
 -15  12   9        3.56       -7.07    104.44 o
 -14  12   9      227.55      286.04     83.04 o
 -13  12   9      154.22      225.18     79.71 o
 -12  12   9       21.88       90.90     68.12 o
 -11  12   9      129.19      186.70     68.52 o
 -10  12   9      260.25      261.50     66.36 o
  -9  12   9        6.54        0.00     88.15 o
  -8  12   9      107.66       49.08     92.07 o
  -7  12   9      112.80      178.06     61.84 o
  -6  12   9       66.28       41.62     86.77 o
  -5  12   9      109.53       92.07     60.47 o
  -4  12   9      130.70      179.44     58.31 o
  -3  12   9      129.89      138.01     59.09 o
  -2  12   9      151.66      210.45     59.88 o
  -1  12   9       22.89       60.27     75.98 o
   0  12   9      104.00      223.21     62.63 o
   1  12   9      222.67      205.94     64.98 o
   2  12   9      223.63       94.43     98.75 o
   3  12   9       38.32       53.60     85.79 o
   4  12   9        8.63      -10.99     90.31 o
   5  12   9      461.70      534.77     74.80 o
   6  12   9        2.65      -98.75     98.75 o
   7  12   9       30.57       61.06     96.59 o
   8  12   9       81.81      -99.53     99.53 o
   9  12   9       14.71      -33.18    101.69 o
  10  12   9       75.59      124.66     75.98 o
  11  12   9       88.22       29.06    111.71 o
  12  12   9       46.72       45.55    113.08 o
  13  12   9       18.15       15.90    117.40 o
  14  12   9        1.00       91.68    109.55 o
 -17  13   9        0.20      -57.52    122.11 o
 -16  13   9       40.88       70.87    124.07 o
 -15  13   9       21.81       15.12    111.31 o
 -14  13   9       63.06      -21.60    119.36 o
 -13  13   9       95.40       -6.87    117.60 o
 -12  13   9        1.03      -33.37    103.85 o
 -11  13   9       68.76      -12.96    113.47 o
 -10  13   9      131.51       77.94     73.82 o
  -9  13   9      339.66      341.79     72.83 o
  -8  13   9       38.97       70.67     86.58 o
  -7  13   9       22.85      -51.83     99.14 o
  -6  13   9       73.64       28.27     92.47 o
  -5  13   9      185.90      147.04     68.71 o
  -4  13   9      265.90      288.39     70.09 o
  -3  13   9        7.63       -5.50     88.54 o
  -2  13   9       37.57      -86.77     86.77 o
  -1  13   9      222.64      188.66     64.39 o
   0  13   9      166.80       60.66     69.69 o
   1  13   9      139.98      228.91     67.53 o
   2  13   9        5.15       22.77     87.56 o
   3  13   9       24.55       57.91     91.68 o
   4  13   9        0.39      101.10     62.43 o
   5  13   9       18.22       -6.09     99.14 o
   6  13   9        5.07      -25.33    104.25 o
   7  13   9       52.35      -32.59    107.58 o
   8  13   9       80.88      -88.15    117.20 o
   9  13   9       58.02      116.42     75.58 o
  10  13   9      125.64      205.55     78.53 o
  11  13   9       11.12       53.60    104.83 o
  12  13   9        9.03       47.90     79.51 o
  13  13   9       20.22      -91.88    124.86 o
 -16  14   9       25.18      107.98    125.64 o
 -15  14   9        6.23      -47.90    115.63 o
 -14  14   9       45.68      -38.48    114.65 o
 -13  14   9        5.27      -51.83    115.83 o
 -12  14   9      330.02      353.37     85.01 o
 -11  14   9       13.41     -110.53    111.31 o
 -10  14   9       36.01      -33.37    106.41 o
  -9  14   9       18.28      175.71     65.77 o
  -8  14   9        0.32      -88.93    101.50 o
  -7  14   9       63.28      108.76     70.87 o
  -6  14   9      471.39      366.14     81.47 o
  -5  14   9       99.49      150.38     68.91 o
  -4  14   9       53.55       35.73     97.96 o
  -3  14   9       58.97       59.29     89.13 o
  -2  14   9       31.66        5.89     94.04 o
  -1  14   9       48.35       17.87    100.12 o
   0  14   9       74.27        5.89     98.36 o
   1  14   9       55.64       66.55     95.80 o
   2  14   9      327.26      362.21     75.78 o
   3  14   9        0.25      -37.50     89.33 o
   4  14   9       20.95       32.00    103.85 o
   5  14   9        2.19       92.07     98.36 o
   6  14   9        2.41        0.00    108.76 o
   7  14   9       26.92      -76.96    109.94 o
   8  14   9       80.64      -21.79    109.94 o
   9  14   9      112.80      180.02     82.06 o
  10  14   9      222.88      101.30    129.57 o
  11  14   9       94.27       24.34    127.80 o
 -14  15   9       17.81      -81.47    120.34 o
 -13  15   9       18.20      102.28     85.40 o
 -12  15   9       14.78      106.60    109.35 o
 -11  15   9        3.28      -81.28    111.71 o
 -10  15   9       31.84     -111.71    111.71 o
  -9  15   9       52.60       13.94    101.89 o
  -8  15   9        6.24      -61.45    111.71 o
  -7  15   9        2.64       33.57     95.41 o
  -6  15   9      120.88       85.79    106.01 o
  -5  15   9      100.95      -19.44    110.92 o
  -4  15   9        2.52     -107.39    107.39 o
  -3  15   9      276.22       89.91    109.35 o
  -2  15   9       10.78     -110.53    110.53 o
  -1  15   9       16.60       32.20    100.52 o
   0  15   9       17.04     -107.39    107.39 o
   1  15   9       98.72       71.85    102.28 o
   2  15   9       13.98       39.85    100.12 o
   3  15   9      198.59       53.99    118.38 o
   4  15   9       16.12       82.65     73.03 o
   5  15   9       38.83       42.40    109.35 o
   6  15   9       79.95      275.63     72.64 o
   7  15   9        3.02       71.07     75.58 o
   8  15   9       37.62     -118.18    118.18 o
   9  15   9      100.88       23.95    128.79 o
  10  15   9        1.49     -136.83    136.83 o
 -13  16   9      149.17      263.85     89.72 o
 -12  16   9       12.60       64.98    128.00 o
 -11  16   9        5.75      -55.36    112.49 o
 -10  16   9        0.52      -69.30    108.96 o
  -9  16   9       46.60      120.15     80.88 o
  -8  16   9        4.08       51.44    114.06 o
  -7  16   9       30.96      -57.72    109.94 o
  -6  16   9       50.85      -64.00    113.47 o
  -5  16   9        0.01      -49.28    103.07 o
  -4  16   9      251.47      230.09     83.63 o
  -3  16   9       58.58       62.43    115.83 o
  -2  16   9       91.59       55.36    117.99 o
  -1  16   9       27.08     -118.18    118.18 o
   0  16   9       28.58       13.94    103.26 o
   1  16   9       13.77     -109.55    109.55 o
   2  16   9      463.85      396.76     90.70 o
   3  16   9       23.97       90.90     79.12 o
   4  16   9        6.46     -103.66    115.83 o
   5  16   9       66.70     -129.37    129.37 o
   6  16   9      231.86      252.47     89.13 o
   7  16   9        0.07      -32.00    116.22 o
   8  16   9        0.51      -16.49    128.39 o
 -10  17   9        9.30     -133.30    133.30 o
  -9  17   9       58.40      104.64     81.47 o
  -8  17   9       49.87      -78.92    124.27 o
  -7  17   9       25.59      108.76    113.08 o
  -6  17   9       29.47     -120.93    120.93 o
  -5  17   9        0.02     -121.13    122.11 o
  -4  17   9        9.87       82.65    116.22 o
  -3  17   9       31.36        7.46    121.91 o
  -2  17   9       67.44      -59.88     83.63 o
  -1  17   9      273.61      172.37     92.07 o
   0  17   9       10.08      -81.47     81.47 o
   1  17   9       18.72       30.43    114.26 o
   2  17   9       56.73      -53.79    120.54 o
   3  17   9       13.60      -15.71    117.40 o
   4  17   9       16.63     -132.32    132.32 o
   5  17   9      211.48      357.10     86.97 o
   6  17   9        4.94       41.62    121.72 o
  -7  18   9        1.10       74.99    110.92 o
  -6  18   9        7.24       90.50    102.48 o
  -5  18   9       14.73       16.29    113.47 o
  -4  18   9        7.30       60.66     84.42 o
  -3  18   9        3.34     -117.40    117.40 o
  -2  18   9       44.14      -32.20    131.34 o
  -1  18   9        3.93        8.05    126.82 o
   0  18   9        0.63       -8.05    106.60 o
   1  18   9       12.83       16.29    110.33 o
   2  18   9        0.09      256.39     74.60 o
 -23   0  10       49.22       12.17     89.72 o
 -22   0  10      133.49       91.48    115.04 o
 -21   0  10        0.14       -7.07    110.53 o
 -20   0  10        0.58       66.94     97.96 o
 -19   0  10      379.99      281.72     80.10 o
 -18   0  10       26.99      -46.72     98.94 o
 -17   0  10       89.87      111.90     61.84 o
 -16   0  10      119.48       35.53     80.88 o
 -15   0  10     1212.40     1363.44     80.29 o
 -14   0  10     1602.46     1737.62     83.63 o
 -13   0  10      296.99      434.26     54.38 o
 -12   0  10     5684.57     5096.45    115.44 o
 -11   0  10     3930.47     4016.10     96.59 o
 -10   0  10        1.80        9.82     57.91 o
  -9   0  10     5245.40     4808.84     98.36 o
  -8   0  10     8474.02     8668.67    120.74 o
  -7   0  10     3269.09     3215.91     76.76 o
  -6   0  10    11482.16    11138.57    126.82 o
  -5   0  10       16.81       19.63     48.29 o
  -4   0  10       40.24       42.60     32.39 o
  -3   0  10     7936.20     8497.09    106.60 o
  -2   0  10      949.75     1055.22     47.51 o
  -1   0  10      288.85      419.53     36.52 o
   0   0  10     5848.24     6540.77     97.37 o
   1   0  10     4829.22     4973.94     88.54 o
   2   0  10    15433.70    15986.87    154.70 o
   3   0  10     6959.24     6894.73    110.92 o
   4   0  10    11939.13    11753.83    145.67 o
   5   0  10     2844.30     2762.21     84.02 o
   6   0  10     2466.56     2388.42     82.26 o
   7   0  10     1915.46     1751.36     80.69 o
   8   0  10     6739.58     6101.80    128.39 o
   9   0  10      499.35      461.94     62.04 o
  10   0  10     9130.22     8374.59    160.00 o
  11   0  10      537.47      608.59     68.12 o
  12   0  10      201.28       59.29     98.75 o
  13   0  10        0.47      -17.28     92.47 o
  14   0  10      638.28      604.07     88.93 o
  15   0  10       39.13       59.68    108.37 o
  16   0  10      397.93      474.31     89.91 o
  17   0  10      227.13      464.49     87.56 o
  18   0  10       67.58       48.29     87.56 o
 -23   1  10        5.00       23.91     70.60 o
 -22   1  10      139.84       64.60     68.49 o
 -21   1  10        7.64       39.98     63.25 o
 -20   1  10       20.04       47.13     70.28 o
 -19   1  10      452.45      556.58     57.89 o
 -18   1  10       78.60       94.19     54.70 o
 -17   1  10      832.13      725.88     76.56 o
 -16   1  10      228.05      301.73     46.14 o
 -15   1  10      116.94      -14.38     68.81 o
 -14   1  10      529.52      457.76     40.37 o
 -13   1  10      114.48      133.36     34.98 o
 -12   1  10     3055.10     3013.22     64.99 o
 -11   1  10     6944.80     6712.65     87.04 o
 -10   1  10      308.50      209.44     34.98 o
  -9   1  10     5538.78     5065.67     70.80 o
  -8   1  10     1014.63     1139.68     39.60 o
  -7   1  10       34.85       81.61     25.89 o
  -6   1  10     5328.69     5025.33     84.22 o
  -5   1  10    10719.73    10273.95    155.98 o
  -4   1  10      378.05      350.92     28.52 o
  -3   1  10    15324.35    16352.65    271.22 o
  -2   1  10      949.95     1171.51     35.12 o
  -1   1  10     1439.01     1473.24     94.04 o
   0   1  10     1936.20     2178.27     43.72 o
   1   1  10      853.39      855.71     34.41 o
   2   1  10      685.53      619.66     35.33 o
   3   1  10     3076.23     2796.68     53.71 o
   4   1  10      185.31      204.77     33.55 o
   5   1  10    12370.30    11789.58    143.71 o
   6   1  10      502.85      419.98     38.80 o
   7   1  10     7240.05     6941.89     91.62 o
   8   1  10      636.82      628.84     43.86 o
   9   1  10       41.13       48.30     51.56 o
  10   1  10       38.83       36.43     56.91 o
  11   1  10     1770.43     1573.62     66.06 o
  12   1  10        7.53       -3.07     47.73 o
  13   1  10      660.52      725.06     57.66 o
  14   1  10       86.35      111.33     58.99 o
  15   1  10      354.04      390.55     89.72 o
  16   1  10        0.05      -25.34     85.10 o
  17   1  10       10.51       16.08     68.05 o
  18   1  10       15.66       16.45     84.74 o
 -23   2  10       80.38       14.01     86.96 o
 -22   2  10       12.51      -25.45     83.12 o
 -21   2  10       19.29       26.90    196.61 o
 -20   2  10      296.83      375.17     60.76 o
 -19   2  10      426.73      456.44    132.81 o
 -18   2  10       32.05       85.06     72.44 o
 -17   2  10      952.67     1001.72     58.44 o
 -16   2  10      329.93      330.54     49.46 o
 -15   2  10       18.26       89.83     41.61 o
 -14   2  10     2033.02     1958.37     60.94 o
 -13   2  10      625.39      621.89     42.34 o
 -12   2  10      169.09       62.05     51.67 o
 -11   2  10      672.87      704.87     41.50 o
 -10   2  10      451.37      494.62     70.09 o
  -9   2  10      145.78       69.85     51.34 o
  -8   2  10      866.98      906.51     38.51 o
  -7   2  10     2839.00     3046.32     58.50 o
  -6   2  10     3996.90     4064.47     71.95 o
  -5   2  10     1032.56      926.02     35.19 o
  -4   2  10    11002.29    11024.42     87.32 o
  -3   2  10     4254.47     4680.61     98.16 o
  -2   2  10       40.83       21.82     33.80 o
  -1   2  10        6.80       47.98     23.29 o
   0   2  10     4765.32     4956.13     61.98 o
   1   2  10      179.29      167.76     29.34 o
   2   2  10    31511.86    33261.45    638.73 o
   3   2  10     2342.93     2276.60     52.06 o
   4   2  10      992.64      968.30     41.09 o
   5   2  10     2715.55     2501.78     57.46 o
   6   2  10     2609.14     2697.30    117.69 o
   7   2  10        8.75       -3.42     37.72 o
   8   2  10     3569.94     3141.28     89.42 o
   9   2  10       44.31      137.44     37.27 o
  10   2  10     3102.25     2908.48    117.99 o
  11   2  10       70.63        7.67     50.28 o
  12   2  10      520.46      542.10     84.71 o
  13   2  10       65.82       82.09     55.03 o
  14   2  10        2.04       -3.32     67.73 o
  15   2  10       11.26      -76.96     76.96 o
  16   2  10      981.55     1163.23     98.16 o
  17   2  10       68.19      261.86     55.59 o
  18   2  10      346.45      425.72     66.77 o
 -23   3  10       86.95      -57.91    126.23 o
 -22   3  10       88.90       93.25    109.35 o
 -21   3  10       58.27      -21.99    121.91 o
 -20   3  10      798.26      920.54     96.20 o
 -19   3  10      403.99      333.35     79.51 o
 -18   3  10      224.21      215.95     69.69 o
 -17   3  10      592.93      600.34     75.39 o
 -16   3  10      381.83      262.09     69.10 o
 -15   3  10       59.11       73.42     83.44 o
 -14   3  10      588.96      527.71     63.41 o
 -13   3  10      806.60      699.29     65.18 o
 -12   3  10      180.52      169.23     53.20 o
 -11   3  10     3271.49     3176.25     92.27 o
 -10   3  10        2.08      -48.69     67.34 o
  -9   3  10      685.92      749.74     54.38 o
  -8   3  10     2386.89     2288.49     72.64 o
  -7   3  10     4881.14     4954.90     95.61 o
  -6   3  10      236.75      317.84     40.44 o
  -5   3  10     2262.50     2274.36     67.34 o
  -4   3  10     3749.19     3946.41     80.69 o
  -3   3  10    14026.28    15301.32    160.98 o
  -2   3  10      359.52      375.17     41.42 o
  -1   3  10    18070.36    19539.07    202.60 o
   0   3  10        0.91      -51.04     51.04 o
   1   3  10      370.95      431.31     42.40 o
   2   3  10     3495.18     3906.56     85.60 o
   3   3  10    11296.63    11198.05    141.15 o
   4   3  10      106.05      101.69     44.76 o
   5   3  10     3025.58     2946.16     88.34 o
   6   3  10      573.58      614.68     53.99 o
   7   3  10      861.74      823.36     64.59 o
   8   3  10      482.32      432.69     60.27 o
   9   3  10      137.81      -36.12     78.92 o
  10   3  10        1.82      -72.64     84.42 o
  11   3  10      459.75      539.68     68.32 o
  12   3  10        0.02       50.06     82.26 o
  13   3  10      699.43      701.06     83.63 o
  14   3  10      254.23      244.42     76.96 o
  15   3  10      745.69      647.46     94.23 o
  16   3  10      171.88      220.47     84.61 o
  17   3  10       60.25       -7.66    122.11 o
  18   3  10       48.83      -90.11    128.79 o
 -23   4  10       52.30       83.83    122.50 o
 -22   4  10      211.26      -23.75    124.47 o
 -21   4  10       21.12        0.00    108.96 o
 -20   4  10       47.57       80.10     74.80 o
 -19   4  10      235.25      248.15     77.35 o
 -18   4  10       23.04       61.25     92.07 o
 -17   4  10      408.09      424.05     76.37 o
 -16   4  10      450.17      509.64     69.50 o
 -15   4  10        1.93      -10.01     54.77 o
 -14   4  10      508.54      490.60     65.57 o
 -13   4  10      177.71      270.14     57.72 o
 -12   4  10      888.89      828.47     64.79 o
 -11   4  10     3298.33     3130.11     96.00 o
 -10   4  10        2.25      -10.80     46.53 o
  -9   4  10      936.02      970.01     58.50 o
  -8   4  10     3548.51     3387.49     85.79 o
  -7   4  10        8.55       15.31     58.90 o
  -6   4  10    17135.27    17975.38    187.09 o
  -5   4  10      665.63      666.50     50.26 o
  -4   4  10     8647.67     9261.36    122.11 o
  -3   4  10      844.97      898.55     51.04 o
  -2   4  10      532.14      593.08     44.56 o
  -1   4  10     1728.41     1803.19     61.45 o
   0   4  10     6262.28     7117.75    108.37 o
   1   4  10      518.63      466.06     47.31 o
   2   4  10     5039.97     5237.80     99.53 o
   3   4  10      517.99      460.96     48.69 o
   4   4  10     2137.95     2063.51     74.40 o
   5   4  10       50.28        7.26     62.82 o
   6   4  10       84.14      135.46     46.72 o
   7   4  10      207.06      185.33     51.24 o
   8   4  10      959.85      961.38     69.69 o
   9   4  10        7.84       13.94     78.53 o
  10   4  10     1995.47     1955.73     91.68 o
  11   4  10       12.52      -74.40     87.95 o
  12   4  10      190.13      246.97     67.14 o
  13   4  10        3.14      -12.17     99.14 o
  14   4  10      185.40      155.29     77.15 o
  15   4  10       16.52       37.89     71.66 o
  16   4  10      312.16      341.60     85.20 o
  17   4  10       21.38      179.83     78.14 o
  18   4  10      203.91      336.49     91.88 o
 -22   5  10      212.74       40.25    131.73 o
 -21   5  10        8.37       75.58    119.56 o
 -20   5  10        0.44      -35.53    110.33 o
 -19   5  10      406.93      427.58     83.24 o
 -18   5  10      207.56      269.74     75.78 o
 -17   5  10      124.00      282.50     70.67 o
 -16   5  10      250.97      347.68     66.55 o
 -15   5  10      456.26      476.27     73.03 o
 -14   5  10      910.31      927.41     74.40 o
 -13   5  10      146.84      186.70     57.72 o
 -12   5  10     1148.17     1230.14     73.23 o
 -11   5  10     1617.16     1738.21     77.74 o
 -10   5  10      192.91      273.08     50.06 o
  -9   5  10     9620.92     9046.78    141.55 o
  -8   5  10      877.75      969.03     58.90 o
  -7   5  10      372.61      390.87     49.67 o
  -6   5  10     3817.75     3820.77     90.31 o
  -5   5  10     3561.25     3633.08     86.38 o
  -4   5  10        3.75       -8.83     54.38 o
  -3   5  10     8035.69     8924.67    121.72 o
  -2   5  10        0.68      -51.83     51.83 o
  -1   5  10     1848.69     2109.06     68.71 o
   0   5  10      860.54     1021.45     55.75 o
   1   5  10      487.49      481.96     49.67 o
   2   5  10        3.11       51.63     58.90 o
   3   5  10        6.52       47.31     64.79 o
   4   5  10      228.42      336.10     47.71 o
   5   5  10     4070.03     4245.21    101.10 o
   6   5  10      727.88      765.84     61.64 o
   7   5  10     4808.95     4734.83    117.60 o
   8   5  10       54.77      -54.18     78.92 o
   9   5  10      227.36      243.04     59.09 o
  10   5  10        0.05      -51.24     82.65 o
  11   5  10     1565.67     1591.56     93.06 o
  12   5  10       46.79      -90.50     90.50 o
  13   5  10      985.62      975.71     93.25 o
  14   5  10      362.94      225.18     82.06 o
  15   5  10      134.81       98.75    117.60 o
  16   5  10       17.85       59.88    110.72 o
  17   5  10       28.94       63.80     81.47 o
 -22   6  10      103.77      164.32     84.61 o
 -21   6  10       18.55      -23.17    114.65 o
 -20   6  10       11.59      -65.57    110.92 o
 -19   6  10      223.13      192.20     82.45 o
 -18   6  10      143.14      245.40     69.30 o
 -17   6  10      266.10      264.25     77.74 o
 -16   6  10      591.39      519.46     80.49 o
 -15   6  10      880.12      920.74     81.87 o
 -14   6  10     2356.29     2133.79    100.12 o
 -13   6  10       47.91        0.00     81.47 o
 -12   6  10     1593.20     1388.96     84.22 o
 -11   6  10       53.79       84.61     54.77 o
 -10   6  10      427.75      430.14     58.50 o
  -9   6  10     2540.72     2588.67     87.36 o
  -8   6  10     3058.67     3207.27     92.07 o
  -7   6  10      543.71      532.42     53.40 o
  -6   6  10     1489.85     1573.30     70.09 o
  -5   6  10      419.42      550.68     50.45 o
  -4   6  10      540.68      453.69     53.01 o
  -3   6  10     1934.86     1989.11     68.71 o
  -2   6  10      145.95      187.29     42.80 o
  -1   6  10       47.04       22.18     60.27 o
   0   6  10     3022.29     3207.07     85.40 o
   1   6  10      616.56      547.53     54.97 o
   2   6  10     3534.29     3238.48     92.07 o
   3   6  10      132.60      179.83     44.56 o
   4   6  10     2182.43     2319.32     83.44 o
   5   6  10        9.16      -15.90     70.28 o
   6   6  10       28.75        0.00     78.92 o
   7   6  10       61.65      -35.53     81.28 o
   8   6  10     4242.73     4032.59    117.60 o
   9   6  10        0.08      -40.05     82.85 o
  10   6  10     1388.56     1415.66     87.36 o
  11   6  10      167.18       22.58     91.68 o
  12   6  10      402.01      553.82     74.01 o
  13   6  10        0.02      121.72     66.16 o
  14   6  10      156.85       61.25    109.94 o
  15   6  10        5.65       68.71     71.46 o
  16   6  10      220.36      176.69     84.02 o
  17   6  10        0.18       89.52    122.70 o
 -21   7  10       14.38       15.90    122.31 o
 -20   7  10      317.12       74.99    130.94 o
 -19   7  10      172.35      106.21    119.56 o
 -18   7  10      112.48       16.69     72.64 o
 -17   7  10      672.24      638.82     83.63 o
 -16   7  10      201.77      210.65     74.40 o
 -15   7  10      259.80      383.22     66.75 o
 -14   7  10     1076.89     1076.81     84.81 o
 -13   7  10      780.95      752.69     71.07 o
 -12   7  10       84.58       28.27     85.60 o
 -11   7  10     2820.54     2663.07     97.96 o
 -10   7  10     1165.85     1088.79     70.67 o
  -9   7  10      567.09      564.42     63.61 o
  -8   7  10     1006.10      919.76     65.77 o
  -7   7  10       96.67      117.40     46.14 o
  -6   7  10      310.71      284.86     51.04 o
  -5   7  10      305.76      274.06     51.44 o
  -4   7  10     1097.31     1297.47     62.04 o
  -3   7  10     1486.21     1570.75     67.53 o
  -2   7  10     1815.21     1870.14     72.83 o
  -1   7  10     7116.19     7671.76    127.02 o
   0   7  10      943.64      907.19     61.25 o
   1   7  10       36.07      -68.12     68.12 o
   2   7  10      197.11      200.25     52.61 o
   3   7  10     3262.36     3641.92     96.79 o
   4   7  10      644.62      653.15     63.80 o
   5   7  10     5228.04     5209.92    123.68 o
   6   7  10      683.42      727.36     67.93 o
   7   7  10     1158.98     1141.60     79.90 o
   8   7  10        1.32      -83.44     83.44 o
   9   7  10      101.69      198.87     62.63 o
  10   7  10        0.80        5.50     80.69 o
  11   7  10       42.58      -82.45     99.53 o
  12   7  10      203.59       56.15    107.58 o
  13   7  10     1027.70     1059.34    100.12 o
  14   7  10      165.71       49.08    115.63 o
  15   7  10      270.63      327.66     89.13 o
  16   7  10       31.41       43.39     80.69 o
  17   7  10        2.59      167.07     76.37 o
 -21   8  10       63.24      274.65     86.58 o
 -20   8  10      236.34      232.64     88.15 o
 -19   8  10      134.09      223.61     75.19 o
 -18   8  10       35.96       20.81    109.35 o
 -17   8  10      800.86      847.71     96.20 o
 -16   8  10      843.65      931.34     88.74 o
 -15   8  10      252.70       76.17    112.10 o
 -14   8  10     1707.35     1617.47     97.37 o
 -13   8  10        2.78      -85.20     85.20 o
 -12   8  10        1.51      -64.79     78.92 o
 -11   8  10     1710.26     1642.01     83.04 o
 -10   8  10        1.07      -31.61     81.28 o
  -9   8  10        3.74       47.51     52.42 o
  -8   8  10     1095.85     1221.89     70.28 o
  -7   8  10     1768.03     1883.88     80.88 o
  -6   8  10     4532.13     4717.94    110.92 o
  -5   8  10      492.08      453.10     56.54 o
  -4   8  10     5003.76     5273.72    112.49 o
  -3   8  10      154.56      187.68     47.51 o
  -2   8  10       10.04       14.92     67.93 o
  -1   8  10     2388.17     2478.33     87.56 o
   0   8  10     7734.50     7385.73    134.09 o
   1   8  10      843.07      927.80     63.61 o
   2   8  10     3514.11     3581.26     99.34 o
   3   8  10      198.28      328.64     53.79 o
   4   8  10       23.97       47.31     68.91 o
   5   8  10      361.01      276.22     60.66 o
   6   8  10     1302.97     1447.27     81.67 o
   7   8  10        2.21      -83.83     83.83 o
   8   8  10       41.67       46.92     84.22 o
   9   8  10      399.55      461.74     67.34 o
  10   8  10       78.60       58.11     67.93 o
  11   8  10      265.34      368.29     70.09 o
  12   8  10      193.70       77.94    112.49 o
  13   8  10       20.93       34.36     74.60 o
  14   8  10        1.14      -43.58    116.81 o
  15   8  10        3.06      107.78     76.96 o
  16   8  10      152.81      146.45     92.47 o
 -20   9  10      126.08      -16.10    129.96 o
 -19   9  10      190.69      266.41     80.49 o
 -18   9  10        1.67      -32.39     72.64 o
 -17   9  10       69.23       68.32    106.80 o
 -16   9  10      363.96      440.34     74.21 o
 -15   9  10        3.61      -18.45     92.07 o
 -14   9  10      915.68     1000.05     86.38 o
 -13   9  10      230.34      196.91     69.50 o
 -12   9  10        5.87       63.41     79.71 o
 -11   9  10      114.08      196.52     58.31 o
 -10   9  10       93.72      144.69     59.68 o
  -9   9  10     3281.30     3223.56    105.62 o
  -8   9  10      910.88      978.65     74.80 o
  -7   9  10     1609.35     1731.73     82.45 o
  -6   9  10       93.89       80.10     52.22 o
  -5   9  10      927.13      997.30     72.05 o
  -4   9  10      748.40      779.78     62.82 o
  -3   9  10     6789.29     6754.56    131.34 o
  -2   9  10       88.20      111.12     54.18 o
  -1   9  10     6126.88     6319.91    128.79 o
   0   9  10      269.13      288.39     54.38 o
   1   9  10      108.59      166.09     51.83 o
   2   9  10      642.20      629.60     64.20 o
   3   9  10      624.72      747.19     67.73 o
   4   9  10      390.71      387.34     56.93 o
   5   9  10     1302.69     1384.05     84.22 o
   6   9  10       74.64      -60.07     91.88 o
   7   9  10      194.11      343.56     59.48 o
   8   9  10      365.57      225.77     73.42 o
   9   9  10       53.92       63.61     88.34 o
  10   9  10       23.94       30.43     94.23 o
  11   9  10      174.44       89.91     72.44 o
  12   9  10        0.83      -67.73    106.80 o
  13   9  10      558.66      407.95     93.25 o
  14   9  10        8.31      -84.22     84.22 o
  15   9  10      175.75       95.61    128.00 o
 -20  10  10        5.78      -83.44    128.20 o
 -19  10  10       81.81       27.68     85.79 o
 -18  10  10        0.50       45.15    117.99 o
 -17  10  10       35.36        0.00    112.10 o
 -16  10  10      129.65      265.03     72.64 o
 -15  10  10      441.49      426.60     84.22 o
 -14  10  10      240.11      307.83     71.07 o
 -13  10  10      566.64      654.72     79.90 o
 -12  10  10      788.60      690.06     83.24 o
 -11  10  10       44.15       26.90     92.07 o
 -10  10  10       15.11       72.25     84.22 o
  -9  10  10     1472.81     1534.43     86.38 o
  -8  10  10     3318.50     3700.03    114.26 o
  -7  10  10      256.52      254.82     60.86 o
  -6  10  10     3891.25     3959.37    112.29 o
  -5  10  10      209.11      185.91     58.90 o
  -4  10  10      855.24      769.57     68.71 o
  -3  10  10       88.66       26.31     76.96 o
  -2  10  10     1090.36      935.46     73.62 o
  -1  10  10      168.57      170.01     57.52 o
   0  10  10     2575.76     2753.97     99.14 o
   1  10  10      983.11      880.49     74.60 o
   2  10  10      281.72      279.56     55.36 o
   3  10  10       82.08      127.02     58.31 o
   4  10  10      672.06      566.77     71.46 o
   5  10  10      145.37        2.55     61.25 o
   6  10  10      165.15       69.50     88.93 o
   7  10  10       26.47      -33.37     98.55 o
   8  10  10     1633.38     1951.61     96.59 o
   9  10  10      316.86       91.68    123.09 o
  10  10  10      473.97      555.39     80.10 o
  11  10  10       38.49      101.30    105.23 o
  12  10  10        8.25     -126.43    126.43 o
  13  10  10        8.76       29.84    113.87 o
  14  10  10      194.93      212.42     89.91 o
  15  10  10       56.62      -49.67    123.48 o
 -19  11  10       90.39      185.91     83.24 o
 -18  11  10       11.98      -39.26    114.26 o
 -17  11  10      141.99      116.22     85.79 o
 -16  11  10      150.69      210.85     75.78 o
 -15  11  10      251.25      262.48     76.37 o
 -14  11  10       36.35       78.14     98.36 o
 -13  11  10       35.50      -62.23    103.85 o
 -12  11  10      804.82      782.33     81.08 o
 -11  11  10     1127.87     1170.46     88.34 o
 -10  11  10       21.43      -49.67     89.33 o
  -9  11  10     2012.24     1992.84    100.71 o
  -8  11  10       79.21       62.23     59.88 o
  -7  11  10        1.74       50.45     82.65 o
  -6  11  10     1143.83     1109.01     83.24 o
  -5  11  10     1314.54     1333.60     81.47 o
  -4  11  10      101.45      -38.48     90.90 o
  -3  11  10     1106.91     1133.74     77.35 o
  -2  11  10      322.61      293.50     61.45 o
  -1  11  10     1022.74     1148.86     77.94 o
   0  11  10      933.65      872.84     74.80 o
   1  11  10       15.94      -24.54     83.83 o
   2  11  10       10.58      -75.39     82.26 o
   3  11  10      154.07      175.51     57.72 o
   4  11  10      213.99      154.31     68.52 o
   5  11  10     2072.10     2115.14    105.62 o
   6  11  10       48.69      151.17     64.00 o
   7  11  10     1828.52     1852.66    105.23 o
   8  11  10      126.61       24.74     97.96 o
   9  11  10       32.08      129.37     68.91 o
  10  11  10       23.43       54.18    104.05 o
  11  11  10      483.67      578.75     86.18 o
  12  11  10        2.90     -114.26    114.26 o
  13  11  10      845.24      996.91     99.34 o
  14  11  10       69.16      -65.77    123.48 o
 -18  12  10       12.34       -8.25    117.40 o
 -17  12  10      182.05       63.02    124.07 o
 -16  12  10      287.81      425.23     83.44 o
 -15  12  10        8.54       46.72     74.40 o
 -14  12  10     1422.40     1741.74    108.56 o
 -13  12  10        0.33       85.99     96.20 o
 -12  12  10      294.69      381.84     80.88 o
 -11  12  10      105.38      150.18     69.69 o
 -10  12  10        1.87       76.96     61.25 o
  -9  12  10      349.08      370.26     75.58 o
  -8  12  10     1477.35     1672.05     91.09 o
  -7  12  10      263.11      160.79     66.36 o
  -6  12  10     1477.17     1322.80     89.72 o
  -5  12  10      247.63      215.75     64.98 o
  -4  12  10      127.88      119.75     62.82 o
  -3  12  10     1011.75      953.33     79.12 o
  -2  12  10      166.09      124.27     64.00 o
  -1  12  10      122.11       72.83     66.75 o
   0  12  10     1938.09     2007.36     97.37 o
   1  12  10      153.81      -58.70     93.45 o
   2  12  10     1687.93     1839.71     97.57 o
   3  12  10       66.56       33.37     90.31 o
   4  12  10      280.75      268.76     67.73 o
   5  12  10      137.78       82.65    102.48 o
   6  12  10       86.83      -12.17     99.93 o
   7  12  10       54.37      -69.69    103.07 o
   8  12  10      531.84      598.97     87.36 o
   9  12  10      163.43      106.41     81.47 o
  10  12  10      701.02      826.90     93.84 o
  11  12  10       49.96        7.46    116.22 o
  12  12  10      256.06      363.98     86.58 o
  13  12  10        0.43      -49.08    117.01 o
 -17  13  10      373.50      356.12     92.66 o
 -16  13  10       64.82      103.26    115.24 o
 -15  13  10        2.90       83.83    108.56 o
 -14  13  10      524.58      618.01     86.97 o
 -13  13  10      166.60      207.51     84.02 o
 -12  13  10        8.11       74.60    106.21 o
 -11  13  10      954.49      910.92     97.18 o
 -10  13  10      106.00       88.93    109.15 o
  -9  13  10      329.55      422.48     75.39 o
  -8  13  10      176.76      132.32     70.09 o
  -7  13  10      134.74      -23.56     94.82 o
  -6  13  10       90.68       80.88     97.37 o
  -5  13  10      119.49      205.15     63.61 o
  -4  13  10      692.29      725.20     81.47 o
  -3  13  10     2249.54     2007.56    106.41 o
  -2  13  10      254.42      322.75     70.48 o
  -1  13  10     1426.05     1525.20     88.93 o
   0  13  10        8.10      -90.31     90.31 o
   1  13  10        1.57      -22.97     89.72 o
   2  13  10      135.39      231.66     64.79 o
   3  13  10      985.18     1021.84     86.58 o
   4  13  10        0.52      -95.61     95.61 o
   5  13  10     1456.74     1647.12    103.07 o
   6  13  10      108.74       71.85    104.64 o
   7  13  10      290.26      320.79     77.55 o
   8  13  10        0.02       91.09     98.75 o
   9  13  10       34.84      -72.83    114.65 o
  10  13  10       19.95       83.24     79.12 o
  11  13  10       37.34       55.17    114.65 o
  12  13  10      110.17      214.18     85.40 o
 -16  14  10       56.30      -66.94    117.20 o
 -15  14  10        0.33       40.25    121.33 o
 -14  14  10      157.75      108.56    117.60 o
 -13  14  10       67.15       67.34    106.21 o
 -12  14  10       99.05       43.39    104.83 o
 -11  14  10      530.53      416.98     93.06 o
 -10  14  10        0.63       57.91     73.03 o
  -9  14  10       48.18       26.50    104.83 o
  -8  14  10      494.43      520.84     81.87 o
  -7  14  10       13.15       28.47     71.85 o
  -6  14  10     1127.54     1122.75     92.66 o
  -5  14  10        2.64      -92.47    104.05 o
  -4  14  10      800.17      790.77     89.13 o
  -3  14  10       64.98      -12.17    100.71 o
  -2  14  10       99.50      121.52     72.05 o
  -1  14  10      407.78      390.48     82.26 o
   0  14  10     1371.84     1322.41     98.16 o
   1  14  10      249.88       62.23    113.87 o
   2  14  10     1726.34     1812.42    107.78 o
   3  14  10        4.62     -100.12    100.12 o
   4  14  10      268.55      412.66     75.78 o
   5  14  10      265.02      301.55     81.28 o
   6  14  10      240.98      464.10     79.71 o
   7  14  10       13.08      111.71     77.94 o
   8  14  10      692.31      752.49     96.39 o
   9  14  10        0.54       96.59     82.45 o
  10  14  10      201.99      332.76     90.90 o
  11  14  10       24.97      -83.24    126.43 o
 -14  15  10       80.60       82.26    120.54 o
 -13  15  10        3.16      -39.85    108.96 o
 -12  15  10      163.57      119.56     81.87 o
 -11  15  10      227.01      202.21     83.63 o
 -10  15  10      291.27      306.06     81.87 o
  -9  15  10      620.15      547.53     97.18 o
  -8  15  10       58.67     -125.06    125.06 o
  -7  15  10       73.98      170.80     73.62 o
  -6  15  10       63.94      100.91    104.83 o
  -5  15  10      640.51      701.45     85.01 o
  -4  15  10        7.44        6.67    105.03 o
  -3  15  10     1070.68      979.04     96.79 o
  -2  15  10      594.73      640.39     85.79 o
  -1  15  10      625.92      556.96     87.75 o
   0  15  10        2.12       63.02     69.10 o
   1  15  10       44.76        6.67     98.94 o
   2  15  10      158.71      170.41     81.08 o
   3  15  10      354.68      298.41     86.38 o
   4  15  10      394.37      428.96     82.85 o
   5  15  10      740.90      806.09     92.86 o
   6  15  10       72.53      -14.92    117.99 o
   7  15  10      305.95      318.82     91.68 o
   8  15  10      105.65      190.23     87.36 o
   9  15  10       17.91      -98.36    122.11 o
 -12  16  10      274.25      361.62     88.74 o
 -11  16  10       48.07       96.00    122.31 o
 -10  16  10        4.31      124.86     80.10 o
  -9  16  10      221.63      133.50     85.40 o
  -8  16  10      332.58      127.02    130.55 o
  -7  16  10       74.40       95.61    109.74 o
  -6  16  10     1102.21     1119.41    105.62 o
  -5  16  10       10.84       28.66    111.90 o
  -4  16  10      220.55      152.93     85.01 o
  -3  16  10      165.61      212.61     81.47 o
  -2  16  10       75.35     -106.41    113.28 o
  -1  16  10        0.61       60.47     78.72 o
   0  16  10      219.19      365.15     82.65 o
   1  16  10      258.35      416.00     86.38 o
   2  16  10      609.73      535.17     89.91 o
   3  16  10       76.71      -37.30    121.33 o
   4  16  10      327.88      292.71     89.72 o
   5  16  10        3.58       62.23     76.56 o
   6  16  10        3.15       75.78     82.85 o
   7  16  10      137.70      106.41     86.38 o
 -10  17  10        7.28     -129.96    129.96 o
  -9  17  10      153.54      302.14     81.47 o
  -8  17  10        6.93      -56.15    117.60 o
  -7  17  10        0.09      -94.63    120.74 o
  -6  17  10      338.19      280.54     97.37 o
  -5  17  10      144.30       77.15     84.61 o
  -4  17  10      102.76      183.95     87.56 o
  -3  17  10      647.71      847.71    100.32 o
  -2  17  10      145.95      122.11    126.43 o
  -1  17  10      185.60      214.38     85.20 o
   0  17  10      178.19     -115.63    127.41 o
   1  17  10        0.07      136.05     81.28 o
   2  17  10        0.58      -94.43    115.83 o
   3  17  10      135.09      -40.05    127.21 o
   4  17  10        4.95       -8.05    125.84 o
   5  17  10      153.17      -74.80    132.71 o
  -6  18  10       61.38      -33.37    133.30 o
  -5  18  10      140.24       91.09     85.99 o
  -4  18  10      110.63      197.69     81.87 o
  -3  18  10      108.33      254.43     87.36 o
  -2  18  10        0.73     -127.61    127.61 o
  -1  18  10       81.40      399.12     81.47 o
   0  18  10      176.23       16.49    133.50 o
   1  18  10      175.03      116.81    128.20 o
 -23   1  11        9.95      -98.16     98.16 o
 -22   1  11        0.18      -78.29     78.29 o
 -21   1  11      212.67      251.06     58.85 o
 -20   1  11        1.43      -88.37    105.03 o
 -19   1  11      169.88      178.64     73.03 o
 -18   1  11       23.24      108.57     62.33 o
 -17   1  11        0.00      -15.62     63.02 o
 -16   1  11       49.90      -28.55     59.41 o
 -15   1  11       84.17       66.43     55.85 o
 -14   1  11      303.75      225.69     41.37 o
 -13   1  11      112.23       74.35     40.25 o
 -12   1  11      241.69      234.18     41.52 o
 -11   1  11      276.85      274.37     58.40 o
 -10   1  11     1744.91     1635.38     49.90 o
  -9   1  11       13.71        1.54     42.06 o
  -8   1  11      525.82      543.81     39.17 o
  -7   1  11     1742.05     1630.18     43.99 o
  -6   1  11     1381.38     1360.32     39.55 o
  -5   1  11     1975.01     2064.11     62.43 o
  -4   1  11      894.73      887.80     35.67 o
  -3   1  11        7.55        9.17     33.76 o
  -2   1  11     1503.74     1589.63     40.53 o
  -1   1  11      100.34      122.76     25.68 o
   0   1  11       95.72      104.17     27.26 o
   1   1  11      526.65      556.03     36.81 o
   2   1  11     7242.55     7288.88    281.33 o
   3   1  11     2325.15     2197.39     53.99 o
   4   1  11      413.06      474.38     48.29 o
   5   1  11     2333.02     2140.85     68.42 o
   6   1  11      423.73      460.24     61.55 o
   7   1  11      915.81      898.75     49.67 o
   8   1  11      931.08      876.16     47.82 o
   9   1  11       60.31       28.57     54.46 o
  10   1  11      216.62      196.08     46.04 o
  11   1  11       17.23       38.00     62.50 o
  12   1  11       38.82       80.39     53.99 o
  13   1  11      473.16      519.37     56.14 o
  14   1  11       27.56      -38.70     90.80 o
  15   1  11       70.32      108.20     67.53 o
  16   1  11      196.92      148.00     69.87 o
  17   1  11        2.34       17.65     82.22 o
  18   1  11        0.29       18.17     87.66 o
 -23   2  11       11.68       10.52     82.57 o
 -22   2  11        0.00       35.17     74.93 o
 -21   2  11       37.17      129.27     54.66 o
 -20   2  11        0.47        0.30     72.11 o
 -19   2  11        9.50      -76.00     76.00 o
 -18   2  11      125.17      194.97    100.42 o
 -17   2  11       12.34       41.79     68.71 o
 -16   2  11      340.95      458.56     45.22 o
 -15   2  11        0.25       54.07     51.96 o
 -14   2  11       26.54       66.79     41.94 o
 -13   2  11       10.56       20.64     50.02 o
 -12   2  11      159.52      129.55     45.25 o
 -11   2  11      161.88      133.24     87.46 o
 -10   2  11      462.04      409.04     38.71 o
  -9   2  11      397.14      426.21     65.67 o
  -8   2  11     1306.11     1306.77     44.77 o
  -7   2  11     1048.30      993.63     39.68 o
  -6   2  11       23.31       27.47    124.27 o
  -5   2  11     2582.75     2702.20     51.77 o
  -4   2  11       23.35       62.67     28.97 o
  -3   2  11     1026.76     1086.22     37.19 o
  -2   2  11      454.76      435.47     31.03 o
  -1   2  11     1108.21     1165.71     38.92 o
   0   2  11      303.70      300.89     32.13 o
   1   2  11     2897.60     3295.69     57.75 o
   2   2  11      925.26      964.98     88.83 o
   3   2  11      206.47      216.82     43.19 o
   4   2  11     1635.09     1582.54     50.45 o
   5   2  11     2476.80     2433.27     56.91 o
   6   2  11      116.25       59.69     52.88 o
   7   2  11      340.55      297.00     39.97 o
   8   2  11      111.22       39.46     54.83 o
   9   2  11        0.63       60.87     55.49 o
  10   2  11      217.15      292.78     44.48 o
  11   2  11        7.71        9.12     67.14 o
  12   2  11        5.34       29.41     66.04 o
  13   2  11      202.71      205.13     51.51 o
  14   2  11        0.03      -16.54     72.39 o
  15   2  11       34.77       22.49     90.70 o
  16   2  11      135.26      197.55     59.55 o
  17   2  11        0.51       60.20     82.26 o
 -23   3  11        1.23      -16.69    110.92 o
 -22   3  11        0.33       15.71    108.96 o
 -21   3  11       15.70       44.17    111.12 o
 -20   3  11       51.83     -117.40    117.40 o
 -19   3  11       27.88      194.55     71.85 o
 -18   3  11       69.33       57.72     67.14 o
 -17   3  11        1.07       62.63     59.88 o
 -16   3  11       70.10      122.70     58.31 o
 -15   3  11        6.50      -24.93     77.55 o
 -14   3  11       61.05      -14.13     73.03 o
 -13   3  11       13.64       -4.32     71.07 o
 -12   3  11       60.69       16.49     70.87 o
 -11   3  11       29.98       53.99     70.28 o
 -10   3  11     2114.13     1877.99     75.58 o
  -9   3  11       20.45      -65.96     65.96 o
  -8   3  11       73.95      142.72     42.80 o
  -7   3  11     2341.17     2285.94     71.85 o
  -6   3  11     1218.19     1332.22     60.27 o
  -5   3  11       24.31       43.19     59.09 o
  -4   3  11     3898.09     4382.63     89.72 o
  -3   3  11      300.07      277.01     41.03 o
  -2   3  11        7.98      -36.32     54.58 o
  -1   3  11       40.56      120.15     39.07 o
   0   3  11       18.58      -58.50     58.50 o
   1   3  11      612.25      674.75     49.67 o
   2   3  11        5.91       56.54     58.11 o
   3   3  11      123.52      107.39     45.35 o
   4   3  11      599.69      546.36     55.36 o
   5   3  11      370.94      459.19     49.47 o
   6   3  11      267.34      202.99     54.58 o
   7   3  11        7.15      -29.45     70.48 o
   8   3  11       62.87       22.38     75.19 o
   9   3  11        0.33      -83.24     83.24 o
  10   3  11        7.59       92.07     56.74 o
  11   3  11        0.95      -94.43     94.43 o
  12   3  11       29.72      -23.36     97.18 o
  13   3  11       42.34       18.65     93.25 o
  14   3  11        1.15       53.01     99.14 o
  15   3  11       17.02       14.13    109.74 o
  16   3  11       16.41      -90.11    119.36 o
  17   3  11        4.38       23.95    122.90 o
 -22   4  11        0.02      -95.21    115.04 o
 -21   4  11       51.86      -29.84    117.79 o
 -20   4  11        7.56      -14.13    109.74 o
 -19   4  11       89.46      141.94     72.44 o
 -18   4  11      370.75      387.53     75.39 o
 -17   4  11       93.26       43.58     68.91 o
 -16   4  11      510.37      436.61     69.69 o
 -15   4  11        1.92      -84.81     84.81 o
 -14   4  11       45.08      103.26     54.97 o
 -13   4  11      697.89      527.90     66.75 o
 -12   4  11       98.38       25.52     79.71 o
 -11   4  11      117.02      -47.90     75.78 o
 -10   4  11      421.96      468.81     56.15 o
  -9   4  11      141.64      203.19     46.53 o
  -8   4  11       50.17      162.55     43.19 o
  -7   4  11     6046.78     5699.93    108.17 o
  -6   4  11       58.02      123.09     43.78 o
  -5   4  11      594.01      572.07     51.63 o
  -4   4  11     1212.09     1217.77     58.50 o
  -3   4  11      336.76      295.46     46.33 o
  -2   4  11      124.31      151.75     39.46 o
  -1   4  11     4067.80     4965.90     96.79 o
   0   4  11      403.21      508.47     47.71 o
   1   4  11      381.56      373.99     49.67 o
   2   4  11     1384.12     1477.11     65.57 o
   3   4  11     1039.42     1047.17     60.27 o
   4   4  11      979.89      927.41     60.47 o
   5   4  11     1492.12     1595.49     73.62 o
   6   4  11      261.91      256.59     57.33 o
   7   4  11      500.51      556.37     60.86 o
   8   4  11      368.15      389.50     64.00 o
   9   4  11       88.41       -9.82     85.60 o
  10   4  11       14.30       15.71     84.61 o
  11   4  11        2.91      -27.88     90.90 o
  12   4  11        0.06     -101.69    101.69 o
  13   4  11      236.56      139.39     77.74 o
  14   4  11        1.67       20.22    106.41 o
  15   4  11       21.13      -28.66    123.48 o
  16   4  11       64.63       53.40    124.27 o
  17   4  11       11.65      162.16     81.67 o
 -22   5  11       20.11      -48.49    118.77 o
 -21   5  11       12.50      -15.31    108.37 o
 -20   5  11       11.29      136.44     69.89 o
 -19   5  11        0.31       47.31     99.53 o
 -18   5  11        3.13      -57.13     94.04 o
 -17   5  11       95.92      212.02     64.59 o
 -16   5  11      122.07      210.45     66.55 o
 -15   5  11      127.74      166.28     64.79 o
 -14   5  11        0.27      -74.40     82.06 o
 -13   5  11      320.43      383.22     62.23 o
 -12   5  11      197.34      198.28     55.56 o
 -11   5  11      177.82      151.95     53.79 o
 -10   5  11      378.01      326.87     53.99 o
  -9   5  11      195.39      213.20     49.08 o
  -8   5  11      112.67       53.60     65.18 o
  -7   5  11      583.41      657.08     55.17 o
  -6   5  11      658.97      781.74     58.31 o
  -5   5  11      255.76      321.77     45.94 o
  -4   5  11       69.46      137.42     41.62 o
  -3   5  11      190.45      206.72     44.96 o
  -2   5  11      518.06      466.06     49.28 o
  -1   5  11     1344.76     1478.28     64.20 o
   0   5  11       15.18      -35.73     57.33 o
   1   5  11      147.94      182.18     42.99 o
   2   5  11     2122.89     2099.05     78.14 o
   3   5  11      625.86      521.82     55.36 o
   4   5  11       35.38       19.04     63.80 o
   5   5  11        0.05      -24.15     65.18 o
   6   5  11      476.23      532.42     59.48 o
   7   5  11      107.54      143.90     51.83 o
   8   5  11        7.13      -84.61     84.61 o
   9   5  11        2.00       35.53     57.33 o
  10   5  11      116.52       96.98     66.75 o
  11   5  11       11.31      126.23     60.07 o
  12   5  11        1.12       12.17     85.01 o
  13   5  11        5.55       71.26     68.71 o
  14   5  11       30.65      -20.61    103.46 o
  15   5  11        0.94       21.99    106.99 o
  16   5  11       14.35     -120.54    120.54 o
  17   5  11        1.66      -82.45    126.82 o
 -22   6  11        0.31       41.42    116.02 o
 -21   6  11       40.83      109.15    116.81 o
 -20   6  11        3.39      -14.72     85.20 o
 -19   6  11        1.67      -69.30    106.60 o
 -18   6  11      173.14      196.12     74.21 o
 -17   6  11        0.16        6.09     97.96 o
 -16   6  11      149.05      171.19     68.12 o
 -15   6  11      126.36      -16.49     94.23 o
 -14   6  11       15.24      -86.58     86.58 o
 -13   6  11       13.95       19.44     76.17 o
 -12   6  11        4.05       41.42     50.06 o
 -11   6  11       15.39       47.90     81.28 o
 -10   6  11      912.23      764.86     67.34 o
  -9   6  11      315.62      320.00     53.60 o
  -8   6  11     2488.06     2516.22     84.61 o
  -7   6  11        6.82      -65.57     66.75 o
  -6   6  11      627.64      733.84     57.33 o
  -5   6  11      877.32      853.79     58.70 o
  -4   6  11        0.78      -63.21     63.21 o
  -3   6  11     1327.58     1553.08     67.34 o
  -2   6  11      869.37      898.95     58.11 o
  -1   6  11     1544.47     1735.27     71.46 o
   0   6  11     1493.95     1519.12     66.94 o
   1   6  11     5594.88     5826.56    115.04 o
   2   6  11      179.03      269.15     49.08 o
   3   6  11      269.50      264.83     56.74 o
   4   6  11      226.24      218.90     52.02 o
   5   6  11     1091.61     1157.69     71.07 o
   6   6  11        3.87       62.23     74.80 o
   7   6  11        2.79       42.21     80.10 o
   8   6  11      113.45      228.52     55.56 o
   9   6  11       53.78      147.44     55.17 o
  10   6  11      132.23       44.56     97.96 o
  11   6  11      111.11      -35.53     70.28 o
  12   6  11        1.34      -62.82     96.59 o
  13   6  11      128.93       26.70    102.87 o
  14   6  11        4.05      -14.13    111.90 o
  15   6  11       96.06      -45.15    113.47 o
  16   6  11      156.74      194.95     85.01 o
 -21   7  11       99.18      -64.20    123.68 o
 -20   7  11        1.95       45.55     80.88 o
 -19   7  11       60.72      -57.33    120.93 o
 -18   7  11        6.38      -53.99     96.00 o
 -17   7  11        4.05       57.33    105.42 o
 -16   7  11       42.25      -54.18    101.69 o
 -15   7  11      282.55      270.53     74.99 o
 -14   7  11      161.58      196.52     65.96 o
 -13   7  11      461.92      566.18     69.50 o
 -12   7  11        7.83       53.20     74.80 o
 -11   7  11      192.98      216.15     55.75 o
 -10   7  11       80.01      179.83     55.75 o
  -9   7  11      255.81      379.68     57.72 o
  -8   7  11     1252.52     1354.60     73.82 o
  -7   7  11      210.61      146.06     53.01 o
  -6   7  11      647.14      561.67     56.93 o
  -5   7  11      313.54      345.91     52.02 o
  -4   7  11      526.62      568.93     56.54 o
  -3   7  11        6.89      -68.52     68.52 o
  -2   7  11      469.62      509.64     51.44 o
  -1   7  11      498.85      521.82     55.36 o
   0   7  11       29.94      -63.41     68.32 o
   1   7  11     1151.41      967.85     64.59 o
   2   7  11       26.64       61.06     44.96 o
   3   7  11        7.71      102.09     47.31 o
   4   7  11        6.61       83.04     48.88 o
   5   7  11       12.48      -81.87     81.87 o
   6   7  11      171.50      224.59     58.50 o
   7   7  11      404.80      470.38     66.36 o
   8   7  11      119.44      197.50     58.31 o
   9   7  11       75.49       93.25     61.84 o
  10   7  11       98.00       -5.89     98.36 o
  11   7  11       72.79        6.09     71.85 o
  12   7  11      136.58      -58.50    107.58 o
  13   7  11      106.53      165.30     75.39 o
  14   7  11       14.69        0.00    101.10 o
  15   7  11        1.04       92.66    113.47 o
  16   7  11       97.15       89.91    119.75 o
 -21   8  11        2.19      -99.14    123.09 o
 -20   8  11       13.41       74.21     81.47 o
 -19   8  11       45.55      140.76     72.64 o
 -18   8  11        8.35       63.02    109.15 o
 -17   8  11       45.16       -6.67    106.41 o
 -16   8  11       20.50      -37.69     99.73 o
 -15   8  11      180.91      267.78     67.53 o
 -14   8  11       39.66      -39.46     96.59 o
 -13   8  11       29.92       -8.05     62.23 o
 -12   8  11      486.77      502.77     68.52 o
 -11   8  11      225.30      131.53     64.00 o
 -10   8  11       12.35       13.94     80.29 o
  -9   8  11       10.08       -4.52     81.87 o
  -8   8  11      461.16      398.72     63.61 o
  -7   8  11      548.26      419.73     63.41 o
  -6   8  11      819.27      823.95     64.98 o
  -5   8  11      342.82      329.03     55.56 o
  -4   8  11      157.48      216.54     53.79 o
  -3   8  11       22.62       -3.93     70.28 o
  -2   8  11       21.34       19.63     67.73 o
  -1   8  11      340.70      284.47     57.52 o
   0   8  11      528.36      628.03     59.48 o
   1   8  11       37.33       57.52     72.64 o
   2   8  11       17.96       95.02     48.10 o
   3   8  11        0.97       21.79     68.32 o
   4   8  11       78.07       13.55     71.46 o
   5   8  11       99.07       70.87     80.69 o
   6   8  11       37.85       49.47     85.40 o
   7   8  11       98.78      -62.23     91.68 o
   8   8  11      110.52       95.61     65.18 o
   9   8  11        0.19       77.55     61.25 o
  10   8  11      146.18      136.44     71.07 o
  11   8  11       11.13      -96.00    104.64 o
  12   8  11        7.87       30.43     74.80 o
  13   8  11        9.59       71.46    107.39 o
  14   8  11       30.45       90.50    115.44 o
  15   8  11       13.04      103.66    117.40 o
 -20   9  11        2.71      -81.08    122.90 o
 -19   9  11       52.61       53.79    114.65 o
 -18   9  11       53.07       80.10    111.31 o
 -17   9  11       11.02      -13.74    111.90 o
 -16   9  11        1.61     -108.37    108.37 o
 -15   9  11      131.03       87.36    110.53 o
 -14   9  11      182.71      157.45     73.82 o
 -13   9  11      413.43      526.14     75.19 o
 -12   9  11       59.22       16.29     83.24 o
 -11   9  11      114.14       46.53     86.38 o
 -10   9  11      233.95      193.57     59.29 o
  -9   9  11       12.22       52.61     77.55 o
  -8   9  11       27.45       23.17     78.33 o
  -7   9  11      263.10       76.37     82.85 o
  -6   9  11     1015.82     1019.29     73.03 o
  -5   9  11     1508.19     1379.93     78.92 o
  -4   9  11      523.26      495.71     56.74 o
  -3   9  11     1127.37     1136.30     72.05 o
  -2   9  11      214.73      366.53     57.13 o
  -1   9  11        0.74      -80.88     80.88 o
   0   9  11       21.80      -17.28     70.67 o
   1   9  11       77.93       64.00     53.20 o
   2   9  11     1296.85     1271.17     76.76 o
   3   9  11      187.70      243.04     57.91 o
   4   9  11       14.26      -77.35     77.35 o
   5   9  11      624.14      734.43     74.60 o
   6   9  11      390.88      432.88     64.98 o
   7   9  11        0.40       32.98     85.01 o
   8   9  11        9.63       17.28     63.02 o
   9   9  11        0.83       54.38     94.23 o
  10   9  11      230.27      200.05     77.15 o
  11   9  11      259.20      257.37     78.53 o
  12   9  11        8.03        0.00    105.03 o
  13   9  11      138.84      230.09     82.45 o
  14   9  11       13.42     -109.55    112.88 o
  15   9  11       11.83     -132.12    132.12 o
 -19  10  11       14.34     -129.18    129.18 o
 -18  10  11        9.73     -123.88    123.88 o
 -17  10  11       24.68      -14.53    110.14 o
 -16  10  11      232.27      258.36     81.47 o
 -15  10  11        0.05      -19.63     95.80 o
 -14  10  11        6.01       62.63     91.68 o
 -13  10  11       20.52      -96.59     96.59 o
 -12  10  11      347.03      421.10     69.30 o
 -11  10  11       89.98      -16.49     82.45 o
 -10  10  11      148.43       84.81     88.54 o
  -9  10  11       71.78       40.83     91.48 o
  -8  10  11       19.67      143.90     55.17 o
  -7  10  11      404.53      333.35     64.20 o
  -6  10  11       50.34      -37.89     82.45 o
  -5  10  11      268.58      388.52     62.63 o
  -4  10  11      297.67      308.42     57.91 o
  -3  10  11       12.79       54.97     70.87 o
  -2  10  11      287.19      366.72     60.07 o
  -1  10  11      658.23      704.00     68.52 o
   0  10  11        0.00      -13.94     79.71 o
   1  10  11       68.95       95.21     54.58 o
   2  10  11      178.53      238.72     62.43 o
   3  10  11       40.13       20.02     55.95 o
   4  10  11      157.48       77.55     95.21 o
   5  10  11      372.13      405.01     67.34 o
   6  10  11       10.69       72.44     89.72 o
   7  10  11       40.60        5.89     92.47 o
   8  10  11       52.38      103.26     68.91 o
   9  10  11       36.03       38.09     99.73 o
  10  10  11      179.07      120.15     77.15 o
  11  10  11      111.32      171.58     73.42 o
  12  10  11       25.22       95.61    115.63 o
  13  10  11        3.86        0.00    110.53 o
  14  10  11        0.08       48.88    122.90 o
 -19  11  11        6.58      100.12    118.97 o
 -18  11  11       77.08       15.90    120.54 o
 -17  11  11        0.14      -68.32    118.18 o
 -16  11  11        6.70      -28.86    115.44 o
 -15  11  11        4.58      -27.68    112.69 o
 -14  11  11        0.76       53.01    104.25 o
 -13  11  11        4.51      158.43     63.21 o
 -12  11  11        6.32      -36.52     93.06 o
 -11  11  11      157.36      146.65     71.26 o
 -10  11  11      123.83      110.33     69.89 o
  -9  11  11        5.60        5.50     92.27 o
  -8  11  11       16.50       37.30     87.75 o
  -7  11  11       30.09        2.55     61.84 o
  -6  11  11      610.21      637.64     74.40 o
  -5  11  11      141.65      268.96     62.43 o
  -4  11  11       14.88       19.83     75.78 o
  -3  11  11      700.58      718.53     72.64 o
  -2  11  11        0.63       44.56     77.35 o
  -1  11  11       69.72      157.25     60.27 o
   0  11  11        6.11       15.12     73.62 o
   1  11  11       18.72       30.82     80.49 o
   2  11  11      109.58      107.58     64.79 o
   3  11  11       64.86        0.00     84.42 o
   4  11  11       13.60      -88.74     89.33 o
   5  11  11       63.20       28.66    101.10 o
   6  11  11        0.19        0.00     87.36 o
   7  11  11      146.20      148.22     72.44 o
   8  11  11      150.02      167.26     66.75 o
   9  11  11       13.80      -73.82    105.62 o
  10  11  11      104.48       28.07    109.74 o
  11  11  11       91.49       88.34     83.63 o
  12  11  11        8.28       84.81     79.90 o
  13  11  11       12.26     -125.45    125.45 o
 -18  12  11      123.70      274.65     84.61 o
 -17  12  11        9.03      -31.80    115.83 o
 -16  12  11       24.02       98.94    105.82 o
 -15  12  11       17.80     -116.81    118.97 o
 -14  12  11       40.42      150.58     74.80 o
 -13  12  11      140.85      228.71     73.03 o
 -12  12  11       45.50       84.22     67.93 o
 -11  12  11        0.09      -62.63     98.55 o
 -10  12  11       62.29       12.17     93.06 o
  -9  12  11       96.62       82.26     94.82 o
  -8  12  11       41.15      -97.37    101.30 o
  -7  12  11      284.18      364.17     67.73 o
  -6  12  11       35.19      -95.21     95.21 o
  -5  12  11       38.27      -19.04     62.23 o
  -4  12  11       81.11      174.92     62.82 o
  -3  12  11      268.55      324.32     65.37 o
  -2  12  11      162.52      177.08     65.96 o
  -1  12  11        0.35       75.58     83.83 o
   0  12  11      132.17      152.74     63.80 o
   1  12  11       55.32      154.90     60.47 o
   2  12  11       56.30       67.73     91.68 o
   3  12  11        2.02       57.72     64.20 o
   4  12  11        0.22      -65.37     98.75 o
   5  12  11       11.54     -100.52    100.52 o
   6  12  11       18.72        6.28     73.62 o
   7  12  11      486.08      390.48     86.18 o
   8  12  11      123.05       81.87    106.99 o
   9  12  11       68.90      127.80     76.76 o
  10  12  11       46.26       74.01    106.80 o
  11  12  11        4.05       77.35    106.60 o
  12  12  11        9.58        0.00    117.20 o
 -17  13  11       14.12     -125.45    131.93 o
 -16  13  11       38.12      160.59     76.56 o
 -15  13  11       48.98       -7.66     83.24 o
 -14  13  11       24.40     -103.85    114.45 o
 -13  13  11        7.44       60.66     73.62 o
 -12  13  11       78.62       -6.87    107.98 o
 -11  13  11       36.79      -16.69     73.62 o
 -10  13  11       10.30     -108.17    108.17 o
  -9  13  11        2.78        6.28     97.96 o
  -8  13  11       31.49       12.37    102.67 o
  -7  13  11      210.97      232.25     69.30 o
  -6  13  11      130.37      148.42     68.71 o
  -5  13  11       36.55      -17.67     91.29 o
  -4  13  11       42.19       69.69     95.61 o
  -3  13  11      330.60      257.77     78.53 o
  -2  13  11       17.45       69.50     93.06 o
  -1  13  11      403.54      451.53     73.82 o
   0  13  11      195.23      205.94     76.17 o
   1  13  11        2.28      -11.98     90.90 o
   2  13  11        6.43      -66.75     95.41 o
   3  13  11      130.95      111.71     71.66 o
   4  13  11       66.17       47.71     70.28 o
   5  13  11       22.72       26.11    109.55 o
   6  13  11        8.49      -87.75    105.62 o
   7  13  11      132.24      216.54     80.29 o
   8  13  11       37.35       36.12    107.58 o
   9  13  11        3.96       67.73    112.69 o
  10  13  11       14.00      -15.71    107.78 o
  11  13  11       31.46       24.34    113.67 o
 -15  14  11       45.58     -131.53    131.53 o
 -14  14  11       36.72      114.06     78.14 o
 -13  14  11       21.68       -7.66    117.40 o
 -12  14  11        1.10      -95.61    119.17 o
 -11  14  11        0.05        0.00     70.87 o
 -10  14  11      188.02       90.11    120.34 o
  -9  14  11        5.21      -20.22    106.60 o
  -8  14  11      190.14      171.98     73.23 o
  -7  14  11        9.02        0.00     96.79 o
  -6  14  11      169.57      284.47     69.50 o
  -5  14  11        8.61       44.17     95.61 o
  -4  14  11       21.80       25.13     99.14 o
  -3  14  11        0.45       -6.28    103.66 o
  -2  14  11      222.29      322.16     75.98 o
  -1  14  11      301.27      408.74     74.99 o
   0  14  11      621.62      688.30     87.17 o
   1  14  11      155.58     -123.29    123.29 o
   2  14  11        0.61      -32.59    109.94 o
   3  14  11       39.11       63.21     76.17 o
   4  14  11       73.37      -20.42    117.40 o
   5  14  11       10.22       21.01    105.03 o
   6  14  11       27.41        0.00    105.82 o
   7  14  11       34.66       22.38    106.99 o
   8  14  11      118.01      176.69     81.28 o
   9  14  11       31.84       91.48     76.76 o
  10  14  11       11.49       37.10     85.01 o
 -14  15  11        1.03     -122.70    122.70 o
 -13  15  11      109.60      330.80     78.92 o
 -12  15  11        3.37      -39.07    115.24 o
 -11  15  11        7.77      -60.86    103.26 o
 -10  15  11      141.95      126.04     84.02 o
  -9  15  11        7.84     -101.50    113.08 o
  -8  15  11        1.03       39.07     73.23 o
  -7  15  11      121.23      -27.88    115.04 o
  -6  15  11       14.88       20.61    100.32 o
  -5  15  11       19.40     -110.33    110.33 o
  -4  15  11        4.52      -33.77     98.16 o
  -3  15  11       29.30      -13.55    111.51 o
  -2  15  11       37.63      246.18     71.66 o
  -1  15  11       89.57      108.37    113.47 o
   0  15  11       10.60       13.74    105.03 o
   1  15  11       62.16       27.68    107.98 o
   2  15  11      199.05      213.99     78.92 o
   3  15  11       34.21       50.06    112.29 o
   4  15  11        3.75      -14.53    114.06 o
   5  15  11        5.59       74.80    106.41 o
   6  15  11       81.26      257.37     83.63 o
   7  15  11       50.74      -23.75    120.15 o
   8  15  11       66.04      114.26    122.11 o
 -12  16  11       16.79       99.93    132.32 o
 -11  16  11       43.99        0.00    119.36 o
 -10  16  11       21.67       39.66    119.36 o
  -9  16  11       47.55      -54.38    113.67 o
  -8  16  11      182.33       45.74    122.31 o
  -7  16  11        4.26      104.83     72.64 o
  -6  16  11       10.37       14.72    112.10 o
  -5  16  11        7.06      -58.70    119.95 o
  -4  16  11      262.61      415.02     82.26 o
  -3  16  11        3.96      -36.32    109.94 o
  -2  16  11       23.77        0.00    109.74 o
  -1  16  11        0.02        0.00    107.19 o
   0  16  11      226.69      473.91     82.65 o
   1  16  11        4.56       96.59    103.26 o
   2  16  11        0.43       82.85     78.14 o
   3  16  11        5.41       65.18     76.17 o
   4  16  11      152.67      331.98     85.20 o
   5  16  11       22.60       71.85    121.52 o
   6  16  11       16.65       16.29    119.17 o
  -9  17  11        5.27      -58.11    128.20 o
  -8  17  11        2.86       81.47    110.53 o
  -7  17  11        0.37      -56.15    112.69 o
  -6  17  11        3.96       55.56    115.24 o
  -5  17  11      364.89      550.87     86.97 o
  -4  17  11        0.20       74.40     77.94 o
  -3  17  11      201.12      191.21     82.26 o
  -2  17  11       77.37       93.64     81.67 o
  -1  17  11        1.58      133.30     75.39 o
   0  17  11       44.44       47.31     83.24 o
   1  17  11        2.91     -124.07    124.07 o
   2  17  11       32.06      -96.79    125.06 o
   3  17  11       98.65       49.28    128.59 o
   4  17  11        6.00       71.07     84.81 o
  -3  18  11        6.36     -121.33    121.33 o
  -2  18  11       47.81      184.34     85.99 o
 -23   0  12       11.46       -8.25    110.14 o
 -22   0  12       43.91     -124.27    124.27 o
 -21   0  12      284.78      371.63     80.29 o
 -20   0  12       76.80        3.34     75.98 o
 -19   0  12     1689.66     1937.08    114.65 o
 -18   0  12      852.10      912.88     93.25 o
 -17   0  12      501.56      406.77     75.19 o
 -16   0  12      611.76      648.44     77.55 o
 -15   0  12      234.50      238.14     60.66 o
 -14   0  12        8.76       72.05     52.02 o
 -13   0  12      943.97      858.70     69.69 o
 -12   0  12     2078.95     1812.22     81.08 o
 -11   0  12      432.73      397.94     57.91 o
 -10   0  12       23.05       29.06     59.09 o
  -9   0  12     2758.29     2968.35     85.79 o
  -8   0  12     1319.24     1306.31     63.02 o
  -7   0  12      500.44      559.51     51.04 o
  -6   0  12     2846.13     2901.40     77.94 o
  -5   0  12        7.48       30.63     37.10 o
  -4   0  12     1068.49     1107.63     54.77 o
  -3   0  12      559.74      600.93     48.10 o
  -2   0  12     6119.87     6338.95    104.05 o
  -1   0  12      680.75      665.91     53.20 o
   0   0  12    15826.19    17717.42    173.15 o
   1   0  12      111.15       -9.23     73.42 o
   2   0  12      283.73      266.01     55.75 o
   3   0  12     4486.46     4582.09    103.46 o
   4   0  12    17079.08    16193.39    183.36 o
   5   0  12        4.08      -74.01     74.01 o
   6   0  12     3942.38     3653.11    106.60 o
   7   0  12      341.94      312.54     59.48 o
   8   0  12     1689.85     1684.22     83.83 o
   9   0  12       58.86      -29.45     85.79 o
  10   0  12        1.37      107.19     57.91 o
  11   0  12        4.99       33.57     87.56 o
  12   0  12      222.90      169.82     74.99 o
  13   0  12       57.86       79.31     73.42 o
  14   0  12      602.09      602.31     89.52 o
  15   0  12      330.14      317.06     87.75 o
  16   0  12      263.46        0.00    139.19 o
  17   0  12       33.85       73.23    127.02 o
 -23   1  12       20.29       16.46     79.96 o
 -22   1  12       69.91      117.53     85.40 o
 -21   1  12      144.84      227.46     63.90 o
 -20   1  12       94.74       85.85     54.98 o
 -19   1  12      202.02      223.78     75.68 o
 -18   1  12      517.00      598.18     57.78 o
 -17   1  12       27.77      -36.43     67.34 o
 -16   1  12      546.99      576.42     48.21 o
 -15   1  12      413.53      392.12     45.62 o
 -14   1  12       12.01      -42.45     53.30 o
 -13   1  12     1853.91     1885.77     59.34 o
 -12   1  12       68.24       65.35     43.09 o
 -11   1  12      644.69      608.63     41.22 o
 -10   1  12      551.19      600.66     40.77 o
  -9   1  12       15.69      -39.42     49.96 o
  -8   1  12       85.70      115.13     31.82 o
  -7   1  12       32.40        4.77     41.53 o
  -6   1  12     1104.21     1144.75     40.19 o
  -5   1  12     7477.63     7656.07    180.52 o
  -4   1  12       45.07      114.94     86.97 o
  -3   1  12     1947.62     1874.36     59.39 o
  -2   1  12      780.18      906.37     36.97 o
  -1   1  12        7.18      -39.34     39.34 o
   0   1  12     2316.54     2421.64     61.94 o
   1   1  12    14621.44    14453.03    113.48 o
   2   1  12       30.89       57.18     39.43 o
   3   1  12    12004.88    12087.89    286.53 o
   4   1  12      134.65       96.81    106.41 o
   5   1  12      152.51      173.93     36.23 o
   6   1  12      151.13      218.54     36.53 o
   7   1  12     1460.90     1554.72     71.26 o
   8   1  12      364.68      341.14     62.23 o
   9   1  12     1747.90     1514.87     60.91 o
  10   1  12       72.97       19.70     61.64 o
  11   1  12      650.11      558.25     58.03 o
  12   1  12      153.07      129.92     47.68 o
  13   1  12      240.27      259.94     55.04 o
  14   1  12       14.91        3.53     76.39 o
  15   1  12        1.51        3.72    104.74 o
  16   1  12        6.52       72.37     96.10 o
  17   1  12      357.94      346.35     69.24 o
 -23   2  12       70.08      -23.73     91.32 o
 -22   2  12        3.64      -10.82     80.29 o
 -21   2  12      205.29      163.23     70.93 o
 -20   2  12       13.28       36.09     71.42 o
 -19   2  12        1.14       15.51     68.06 o
 -18   2  12      258.54      297.47     54.34 o
 -17   2  12      150.74      179.81     98.65 o
 -16   2  12      180.76      153.18     56.34 o
 -15   2  12      430.99      511.90     49.26 o
 -14   2  12      355.82      341.98     43.37 o
 -13   2  12      940.16      858.22     63.12 o
 -12   2  12      190.79      195.74     36.90 o
 -11   2  12     1829.26     1665.05     53.58 o
 -10   2  12     2625.01     2475.80     60.66 o
  -9   2  12      344.57      291.77     39.46 o
  -8   2  12     9522.59     9423.92    118.87 o
  -7   2  12        1.84      -33.22     44.36 o
  -6   2  12        0.66      -42.50     42.50 o
  -5   2  12     8593.54     8911.39    133.20 o
  -4   2  12     5855.21     6155.45    101.40 o
  -3   2  12        7.39       -1.60     39.21 o
  -2   2  12     2493.11     2829.42     54.46 o
  -1   2  12     1346.47     1325.94     43.03 o
   0   2  12      534.12      645.55     36.71 o
   1   2  12      747.81      757.49     56.34 o
   2   2  12      284.57      289.96     34.22 o
   3   2  12       27.82      -13.86     47.68 o
   4   2  12      408.50      407.69     80.59 o
   5   2  12      724.20      705.03     58.11 o
   6   2  12     1154.55     1027.59     65.08 o
   7   2  12      100.04       54.29    113.96 o
   8   2  12     3161.17     2790.82    181.20 o
   9   2  12        0.14       -6.30     72.15 o
  10   2  12       22.68      -63.60     63.60 o
  11   2  12       22.94       28.35     65.71 o
  12   2  12     1459.89     1368.70    111.61 o
  13   2  12       22.30      -67.97    109.06 o
  14   2  12      534.39      562.64    128.20 o
  15   2  12      281.15      394.17     61.84 o
  16   2  12      239.06      307.54     60.93 o
  17   2  12        0.70       21.21     86.97 o
 -23   3  12       20.90       83.83    120.74 o
 -22   3  12        3.14        0.00    106.01 o
 -21   3  12      192.82      319.80     77.94 o
 -20   3  12        3.82       48.88    101.69 o
 -19   3  12        7.31       13.15    109.74 o
 -18   3  12      162.17      114.26     73.82 o
 -17   3  12       71.98       63.80     90.90 o
 -16   3  12        6.87       43.58     59.88 o
 -15   3  12       30.46       25.52     81.08 o
 -14   3  12     1303.08     1346.95     82.45 o
 -13   3  12     1320.04     1472.39     80.69 o
 -12   3  12      596.67      515.34     60.86 o
 -11   3  12     3699.03     3655.46    103.26 o
 -10   3  12      704.58      807.26     61.45 o
  -9   3  12      116.67      120.74     45.94 o
  -8   3  12     5874.41     5740.77    111.71 o
  -7   3  12    14557.79    14491.50    164.71 o
  -6   3  12       47.01       31.80     62.82 o
  -5   3  12    11906.50    12648.85    150.58 o
  -4   3  12       87.57       61.06     42.60 o
  -3   3  12     1319.88     1170.46     58.50 o
  -2   3  12     1316.04     1515.39     62.82 o
  -1   3  12     1075.45     1222.48     61.06 o
   0   3  12      590.43      635.09     51.04 o
   1   3  12      959.00      997.30     59.09 o
   2   3  12      368.92      433.08     52.61 o
   3   3  12      598.70      711.26     56.74 o
   4   3  12     1208.93     1287.07     65.96 o
   5   3  12     2771.24     2716.27     90.50 o
   6   3  12      219.14      193.96     57.13 o
   7   3  12       82.46      136.44     52.81 o
   8   3  12      168.42      192.79     58.11 o
   9   3  12     3423.65     3372.18    114.26 o
  10   3  12       78.94       59.29     89.33 o
  11   3  12     1509.82     1575.66     94.63 o
  12   3  12      254.17      342.18     70.48 o
  13   3  12      239.32      227.73     82.26 o
  14   3  12        0.03       69.10    101.30 o
  15   3  12      532.38       95.61    146.65 o
  16   3  12        1.07      -15.71    120.54 o
  17   3  12      270.94      199.07     98.36 o
 -22   4  12        9.65       48.10    109.35 o
 -21   4  12      228.85      279.36     84.42 o
 -20   4  12        4.63      -28.47    109.35 o
 -19   4  12      294.37      271.12     86.97 o
 -18   4  12      328.39      362.21     80.49 o
 -17   4  12        1.11       76.96     89.72 o
 -16   4  12      641.66      534.97     78.92 o
 -15   4  12      148.39      254.23     61.64 o
 -14   4  12       54.07       19.83     80.69 o
 -13   4  12      222.61      430.14     55.95 o
 -12   4  12      632.73      581.30     62.04 o
 -11   4  12      589.09      551.66     63.21 o
 -10   4  12     2965.73     3138.75     95.21 o
  -9   4  12      777.03      851.44     62.23 o
  -8   4  12     1840.55     1999.90     77.15 o
  -7   4  12     3487.84     3518.63     92.47 o
  -6   4  12      597.75      592.69     53.60 o
  -5   4  12     1290.89     1546.80     68.12 o
  -4   4  12     3573.17     3551.42     90.70 o
  -3   4  12     1153.73     1131.00     61.84 o
  -2   4  12     7420.93     8223.62    125.45 o
  -1   4  12      328.77      280.15     49.28 o
   0   4  12     7462.48     8472.55    129.96 o
   1   4  12      275.24      273.47     50.26 o
   2   4  12       97.95      126.04     45.35 o
   3   4  12      779.05      888.93     59.88 o
   4   4  12     2843.34     2995.64     90.50 o
   5   4  12       93.82      139.78     51.44 o
   6   4  12     1889.25     1846.19     86.97 o
   7   4  12        7.79       59.88     53.79 o
   8   4  12     1846.80     1836.17     90.70 o
   9   4  12       61.29      -10.40     91.29 o
  10   4  12      137.97       44.17     94.82 o
  11   4  12       18.37       58.70     66.36 o
  12   4  12      332.50      361.42     80.49 o
  13   4  12        0.38     -103.85    103.85 o
  14   4  12     1062.49     1143.56    100.12 o
  15   4  12        1.61      -44.76    108.37 o
  16   4  12      275.53      313.13     87.56 o
 -22   5  12      228.35      452.71     86.18 o
 -21   5  12      107.54      200.25     79.90 o
 -20   5  12      129.93      272.29     74.60 o
 -19   5  12      340.14      212.22     85.99 o
 -18   5  12      384.45      383.80     82.45 o
 -17   5  12       31.75       91.09    100.32 o
 -16   5  12     1700.59     1617.87    100.32 o
 -15   5  12     1047.43     1152.59     85.20 o
 -14   5  12       15.73       81.47     57.91 o
 -13   5  12     2160.07     2059.19     94.43 o
 -12   5  12        0.33        4.52     73.23 o
 -11   5  12       15.37       38.87     74.40 o
 -10   5  12     1909.03     1825.97     77.74 o
  -9   5  12        0.56       54.77     72.05 o
  -8   5  12       17.47        7.46     67.14 o
  -7   5  12       47.12       59.68     44.17 o
  -6   5  12     2304.72     2401.97     79.31 o
  -5   5  12     5395.82     5732.33    111.12 o
  -4   5  12     1540.30     1457.28     69.89 o
  -3   5  12     5401.32     5587.84    108.17 o
  -2   5  12      979.63      949.79     62.43 o
  -1   5  12       42.70       51.44     46.33 o
   0   5  12     2181.90     2331.88     80.69 o
   1   5  12    10981.92    11368.85    156.47 o
   2   5  12      365.17      372.81     56.15 o
   3   5  12     9375.99    10042.12    152.74 o
   4   5  12      513.02      549.30     64.39 o
   5   5  12      466.14      502.58     62.23 o
   6   5  12      883.35      989.65     72.64 o
   7   5  12      977.82     1105.47     76.76 o
   8   5  12        0.47       15.12     84.22 o
   9   5  12      426.06      406.18     69.30 o
  10   5  12       62.70       62.43     84.22 o
  11   5  12      724.63      604.47     80.49 o
  12   5  12      155.72      229.89     72.83 o
  13   5  12      305.38      352.20     80.49 o
  14   5  12       19.21       71.85    102.09 o
  15   5  12       27.10     -106.80    118.97 o
  16   5  12        0.93       52.42     80.49 o
 -22   6  12       69.77      -24.93    123.29 o
 -21   6  12      188.68      267.98     88.54 o
 -20   6  12      109.69      167.46     80.29 o
 -19   6  12      597.81      530.65     94.82 o
 -18   6  12      581.25      706.75     91.48 o
 -17   6  12       89.15       53.20     75.19 o
 -16   6  12      763.57      650.80     86.58 o
 -15   6  12      524.94      614.87     77.35 o
 -14   6  12       13.54       10.60     92.86 o
 -13   6  12     3152.20     2908.67    106.41 o
 -12   6  12      223.84      232.64     57.72 o
 -11   6  12       73.69       40.64     77.74 o
 -10   6  12     1844.74     1895.27     85.60 o
  -9   6  12       81.23       65.96     51.83 o
  -8   6  12     4271.73     4105.63    106.60 o
  -7   6  12      218.83      302.72     50.85 o
  -6   6  12      730.17      764.27     60.47 o
  -5   6  12      179.51       87.56     50.06 o
  -4   6  12      123.93      144.29     45.35 o
  -3   6  12     1204.59     1309.65     67.93 o
  -2   6  12     8228.13     8802.76    137.23 o
  -1   6  12        1.02      112.88     43.98 o
   0   6  12     6278.56     6848.99    126.82 o
   1   6  12       30.40       11.39     66.36 o
   2   6  12      203.37      199.07     49.67 o
   3   6  12     1189.93     1228.17     72.64 o
   4   6  12     2990.51     3427.73    103.46 o
   5   6  12      248.48      255.22     57.52 o
   6   6  12     5385.82     5138.66    128.59 o
   7   6  12       46.35      -64.39     89.13 o
   8   6  12      510.41      471.36     69.10 o
   9   6  12      401.85      401.28     74.60 o
  10   6  12        0.61       35.14     94.04 o
  11   6  12       11.49      -31.02     99.73 o
  12   6  12      137.32      220.07     71.07 o
  13   6  12        2.16       41.82    102.28 o
  14   6  12      132.33      114.26     85.79 o
  15   6  12       47.09       77.94     77.74 o
  16   6  12       61.78      210.45     86.77 o
 -21   7  12      213.67      149.79     88.15 o
 -20   7  12        0.13      -15.31    103.85 o
 -19   7  12        7.32     -108.76    117.01 o
 -18   7  12      399.94      448.98     81.67 o
 -17   7  12       11.61        6.48     99.34 o
 -16   7  12      946.97     1107.83     89.72 o
 -15   7  12      382.03      438.97     78.72 o
 -14   7  12      310.85      328.05     73.23 o
 -13   7  12     1030.19     1193.62     78.53 o
 -12   7  12      429.96      533.01     70.09 o
 -11   7  12     2069.67     2099.83     91.48 o
 -10   7  12     2618.02     2517.99     96.39 o
  -9   7  12       33.34      -13.15     78.14 o
  -8   7  12     2547.08     2403.14     93.25 o
  -7   7  12     5160.76     4995.74    115.24 o
  -6   7  12      705.81      622.53     61.25 o
  -5   7  12     3122.56     3324.27     96.39 o
  -4   7  12      236.47      248.93     50.26 o
  -3   7  12     1363.13     1478.87     73.03 o
  -2   7  12      304.29      267.78     54.58 o
  -1   7  12      325.70      330.99     55.17 o
   0   7  12      196.37      243.83     50.85 o
   1   7  12      382.46      469.01     58.31 o
   2   7  12      999.45     1033.62     70.87 o
   3   7  12     4222.79     4363.78    112.29 o
   4   7  12     1029.64     1026.55     74.01 o
   5   7  12     2001.28     2128.30     90.31 o
   6   7  12      161.28      155.68     64.20 o
   7   7  12        4.16      -89.52     89.52 o
   8   7  12        2.82       -5.50     88.54 o
   9   7  12     1784.30     1993.03    100.12 o
  10   7  12       46.86       60.86    102.87 o
  11   7  12      824.93      879.90     86.38 o
  12   7  12       15.00      -33.96    114.26 o
  13   7  12        8.21       -7.26    115.04 o
  14   7  12        0.05      -98.55    114.26 o
  15   7  12       23.70       80.10    113.87 o
 -21   8  12      160.67      191.80     88.74 o
 -20   8  12        6.41     -122.70    122.70 o
 -19   8  12       18.06       82.45    108.37 o
 -18   8  12       73.22      -14.13    113.67 o
 -17   8  12      331.53      387.34     85.01 o
 -16   8  12      480.49      482.55     83.24 o
 -15   8  12      515.28      558.33     77.94 o
 -14   8  12      283.45      262.68     72.05 o
 -13   8  12      367.90       32.98    108.56 o
 -12   8  12       61.00       78.72     91.29 o
 -11   8  12     2062.13     2064.69    101.89 o
 -10   8  12     5066.53     5291.39    133.69 o
  -9   8  12      269.10      315.29     61.84 o
  -8   8  12     4960.33     4955.29    125.06 o
  -7   8  12     1280.59     1257.42     76.96 o
  -6   8  12        0.51      -79.12     79.12 o
  -5   8  12     1830.86     1703.85     85.40 o
  -4   8  12     4662.36     5090.56    117.79 o
  -3   8  12       55.11       -8.25     71.26 o
  -2   8  12     3702.20     3810.36    107.39 o
  -1   8  12      166.72      173.35     54.38 o
   0   8  12     1776.46     1818.70     83.04 o
   1   8  12      734.07      709.50     65.57 o
   2   8  12      459.89      461.74     61.84 o
   3   8  12        0.70      -59.88     74.80 o
   4   8  12        5.53       19.04     80.10 o
   5   8  12       49.83      134.48     58.50 o
   6   8  12     4503.85     4728.15    131.14 o
   7   8  12      680.53      697.72     78.33 o
   8   8  12     1406.71     1376.39     94.82 o
   9   8  12       79.96      153.52     70.87 o
  10   8  12       27.57      155.29     66.75 o
  11   8  12       35.19      196.91     74.40 o
  12   8  12      928.91     1140.42    100.12 o
  13   8  12       71.53      215.36     78.14 o
  14   8  12      440.10      516.91     95.02 o
  15   8  12       86.39       24.74    120.54 o
 -20   9  12        9.50       65.37     80.49 o
 -19   9  12      120.19      283.68     82.06 o
 -18   9  12       86.70      262.28     71.07 o
 -17   9  12       29.74       56.15     71.26 o
 -16   9  12      101.33     -100.12    115.04 o
 -15   9  12      360.69      514.95     73.82 o
 -14   9  12      484.73      660.81     76.96 o
 -13   9  12     1310.12     1409.77     91.88 o
 -12   9  12      189.85       99.73     68.91 o
 -11   9  12      438.42      491.78     69.50 o
 -10   9  12      830.72      800.59     78.14 o
  -9   9  12      165.90      123.48     64.79 o
  -8   9  12     2421.33     2515.24    100.91 o
  -7   9  12     4246.39     4557.36    123.68 o
  -6   9  12       71.36      143.90     54.97 o
  -5   9  12     1900.99     2085.50     90.70 o
  -4   9  12     1043.42     1120.59     74.80 o
  -3   9  12     1164.04     1216.39     77.55 o
  -2   9  12     2580.58     2450.26     95.02 o
  -1   9  12      220.58      226.75     57.91 o
   0   9  12        4.50      -79.71     79.71 o
   1   9  12      786.38      869.30     70.87 o
   2   9  12      150.34      107.19     56.15 o
   3   9  12      996.81      968.05     77.74 o
   4   9  12       17.97      -81.28     84.81 o
   5   9  12     1211.67     1298.85     85.01 o
   6   9  12       40.91      187.09     61.84 o
   7   9  12       21.10      -51.63     86.18 o
   8   9  12        0.24       72.25     90.90 o
   9   9  12      259.30      182.97     75.19 o
  10   9  12        2.11      -53.01    110.72 o
  11   9  12     1196.81     1173.01    101.30 o
  12   9  12       69.31       21.99    108.37 o
  13   9  12      290.12      308.22     88.74 o
  14   9  12        0.72       24.34    124.86 o
 -19  10  12      242.80      416.39     91.29 o
 -18  10  12      127.55      -15.31    126.04 o
 -17  10  12       77.99      157.84     73.03 o
 -16  10  12      757.25      804.71     95.21 o
 -15  10  12      192.54      160.20     78.92 o
 -14  10  12       38.06       32.00     96.20 o
 -13  10  12      211.42      232.25     74.01 o
 -12  10  12      231.80      343.17     67.14 o
 -11  10  12      139.73      242.85     63.21 o
 -10  10  12     1719.36     1912.15     99.14 o
  -9  10  12       34.58       42.21     84.02 o
  -8  10  12     1299.05     1292.17     84.02 o
  -7  10  12     1023.73     1078.77     78.33 o
  -6  10  12      471.16      409.91     70.87 o
  -5  10  12     1172.83     1113.52     81.67 o
  -4  10  12      254.57      263.85     66.75 o
  -3  10  12      883.78     1037.74     77.15 o
  -2  10  12     5072.47     5318.88    129.57 o
  -1  10  12      991.11     1046.19     78.72 o
   0  10  12     2166.87     2105.72     96.79 o
   1  10  12      110.85      149.60     59.29 o
   2  10  12       88.21       66.36     82.26 o
   3  10  12        0.65      -10.40     85.99 o
   4  10  12      900.02      958.82     78.72 o
   5  10  12        0.80      -61.64     95.41 o
   6  10  12      436.57      405.01     76.96 o
   7  10  12      153.32      236.76     65.77 o
   8  10  12      386.31      380.27     79.90 o
   9  10  12        2.79       59.68     95.41 o
  10  10  12       40.61        0.00    102.09 o
  11  10  12        0.01      152.93     76.76 o
  12  10  12      199.45      198.48     87.17 o
  13  10  12       19.58     -112.29    114.06 o
 -18  11  12      212.86      192.98     94.04 o
 -17  11  12       42.26       84.61    107.78 o
 -16  11  12      646.18      683.19     99.73 o
 -15  11  12      375.55      404.22     89.13 o
 -14  11  12       68.11      134.68     73.23 o
 -13  11  12      372.91      407.56     82.65 o
 -12  11  12       29.53       -6.28    104.44 o
 -11  11  12       63.43       66.16     89.33 o
 -10  11  12      690.24      636.27     83.04 o
  -9  11  12       16.86      -16.88     92.07 o
  -8  11  12       95.85      178.45     63.41 o
  -7  11  12      287.51      440.74     66.36 o
  -6  11  12       37.25       63.41     78.72 o
  -5  11  12     1296.78     1177.92     84.22 o
  -4  11  12      160.84      199.07     63.02 o
  -3  11  12     1641.32     1559.36     89.72 o
  -2  11  12       87.53      111.12     63.02 o
  -1  11  12        1.10      -80.49     80.49 o
   0  11  12      216.61      263.26     61.84 o
   1  11  12     1478.24     1869.35     91.68 o
   2  11  12        3.03       65.57     88.93 o
   3  11  12     1622.51     1650.26     99.14 o
   4  11  12        6.83      127.21     62.63 o
   5  11  12      172.46       -5.89    109.35 o
   6  11  12       57.73       55.75     96.39 o
   7  11  12      293.86      244.22     75.39 o
   8  11  12        5.95       40.25     99.73 o
   9  11  12      105.65      192.00     73.03 o
  10  11  12      100.77      -14.53    112.49 o
  11  11  12      362.71      430.92     92.47 o
  12  11  12       28.12      107.78     80.88 o
  13  11  12       34.32     -132.52    132.52 o
 -17  12  12       29.33      197.50     77.15 o
 -16  12  12      104.06       85.01     83.83 o
 -15  12  12      311.00      415.22     93.84 o
 -14  12  12        2.57      -28.47    117.40 o
 -13  12  12      465.58      401.08     88.34 o
 -12  12  12       43.05       72.83    104.83 o
 -11  12  12       93.88      201.42     65.77 o
 -10  12  12      290.23      375.17     72.83 o
  -9  12  12      272.52      395.19     72.44 o
  -8  12  12      641.31      703.80     78.72 o
  -7  12  12       51.71      -17.28     98.55 o
  -6  12  12      141.63      170.41     64.79 o
  -5  12  12        1.86      -84.22     87.56 o
  -4  12  12      122.34      192.20     60.86 o
  -3  12  12        3.21       22.18     83.44 o
  -2  12  12     1724.37     1887.02    101.50 o
  -1  12  12       60.07      -39.26     97.77 o
   0  12  12     1422.47     1507.14     93.25 o
   1  12  12       30.95      -11.58     83.04 o
   2  12  12      161.92       82.26     71.07 o
   3  12  12      151.59      123.09     73.23 o
   4  12  12      851.56      824.15     84.61 o
   5  12  12      128.93      260.91     71.26 o
   6  12  12     2392.31     2571.59    122.31 o
   7  12  12       85.78       34.16    114.26 o
   8  12  12      245.66      152.15     85.79 o
   9  12  12       49.13      128.79     73.23 o
  10  12  12       18.45       76.76     79.90 o
  11  12  12        2.23      -55.95    122.11 o
  12  12  12      104.11       75.19     87.36 o
 -16  13  12       83.53      179.04     88.15 o
 -15  13  12       99.91       46.92    119.75 o
 -14  13  12      220.10      233.62     83.24 o
 -13  13  12      248.71      290.95     81.87 o
 -12  13  12      252.27      137.23     84.22 o
 -11  13  12      303.51      276.02     75.39 o
 -10  13  12      115.18      132.52     69.10 o
  -9  13  12       19.40       51.63     95.41 o
  -8  13  12      337.66      296.83     79.51 o
  -7  13  12      370.33      489.82     75.98 o
  -6  13  12      259.63      103.85    108.76 o
  -5  13  12      519.60      428.96     81.87 o
  -4  13  12       16.21       51.04     66.94 o
  -3  13  12       77.11       53.79     94.43 o
  -2  13  12      206.18      173.94     67.53 o
  -1  13  12       23.71       48.29     95.02 o
   0  13  12        8.92       54.77     98.55 o
   1  13  12      604.94      646.09     82.26 o
   2  13  12      178.36      151.17     75.58 o
   3  13  12     1352.62     1296.30    101.89 o
   4  13  12       53.17      -46.14    109.35 o
   5  13  12      300.29      261.10     80.88 o
   6  13  12       30.16        0.00    105.62 o
   7  13  12       15.57      115.63     80.29 o
   8  13  12       40.70      -14.92    114.06 o
   9  13  12      690.25      699.88    103.85 o
  10  13  12       25.13      145.47     79.90 o
 -15  14  12       39.47        8.25    118.38 o
 -14  14  12      187.55      259.34     85.20 o
 -13  14  12       70.30     -133.10    133.10 o
 -12  14  12       66.90      321.77     74.60 o
 -11  14  12      250.65      290.75     82.65 o
 -10  14  12      645.01      711.26     90.70 o
  -9  14  12        0.03     -100.71    100.71 o
  -8  14  12      397.06      470.58     86.18 o
  -7  14  12      137.28       59.88     99.93 o
  -6  14  12        2.54      -72.25    111.51 o
  -5  14  12      817.75      812.37     92.07 o
  -4  14  12      102.34      200.25     72.25 o
  -3  14  12        4.06      -38.67    103.46 o
  -2  14  12      368.23      341.99     76.56 o
  -1  14  12       35.81       19.44     69.30 o
   0  14  12      295.76      157.25     84.61 o
   1  14  12      229.46      345.13     75.58 o
   2  14  12        9.34        0.00    105.82 o
   3  14  12       20.23       55.17    104.44 o
   4  14  12       51.60        7.07     76.37 o
   5  14  12        8.34      -43.39    117.60 o
   6  14  12      324.24      204.76     87.95 o
   7  14  12       80.42      257.18     85.79 o
   8  14  12      417.18      460.37     96.39 o
   9  14  12       31.80      -90.31    127.61 o
 -13  15  12      289.52      208.88    100.12 o
 -12  15  12       49.89      139.19     84.81 o
 -11  15  12      105.46      205.35     78.72 o
 -10  15  12       75.35       30.23    119.56 o
  -9  15  12       39.36       74.01    111.12 o
  -8  15  12      217.76      199.46     83.04 o
  -7  15  12      264.72      439.17     84.61 o
  -6  15  12      465.55      239.71     90.70 o
  -5  15  12      713.32      628.81     95.21 o
  -4  15  12      563.42      645.89     89.72 o
  -3  15  12      160.36      218.31     78.14 o
  -2  15  12      207.38      243.04     83.24 o
  -1  15  12       36.22       34.94    106.60 o
   0  15  12       41.77       -3.53     76.56 o
   1  15  12      358.52      327.66     83.83 o
   2  15  12      181.99       97.77     80.88 o
   3  15  12      183.78      291.14     79.31 o
   4  15  12       73.73      -22.58    120.34 o
   5  15  12       57.11      -46.33    117.99 o
   6  15  12       26.40        7.85    111.71 o
   7  15  12        7.47       97.77    124.66 o
 -11  16  12        0.71       74.21    117.01 o
 -10  16  12       69.36      -24.15    124.27 o
  -9  16  12      129.15      268.76     82.26 o
  -8  16  12       95.15       15.51    119.36 o
  -7  16  12      228.01      298.60     85.40 o
  -6  16  12       78.36      279.95     74.80 o
  -5  16  12       13.13        7.46    104.25 o
  -4  16  12       95.50      294.68     83.83 o
  -3  16  12      452.95      558.53     89.91 o
  -2  16  12      466.56      439.95     93.84 o
  -1  16  12      225.05      -74.99    126.23 o
   0  16  12      362.20      271.90     91.48 o
   1  16  12        5.24       61.06    106.41 o
   2  16  12       48.18        7.66     85.60 o
   3  16  12       65.30     -126.04    126.04 o
   4  16  12      319.65      397.94     84.42 o
   5  16  12       43.43        8.25    122.70 o
  -8  17  12        0.50      -49.87    115.04 o
  -7  17  12       42.74       90.11    107.78 o
  -6  17  12       10.37       24.34    130.94 o
  -5  17  12      539.23      458.41    101.89 o
  -4  17  12        4.01     -122.11    122.11 o
  -3  17  12      236.15      231.66     88.34 o
  -2  17  12       41.67     -129.77    129.77 o
  -1  17  12        3.50       40.25    117.79 o
   0  17  12      184.34       97.18    123.88 o
   1  17  12      693.60      736.00    106.01 o
   2  17  12       71.89       33.18    127.80 o
 -23   1  13       54.54      155.71     77.06 o
 -22   1  13        5.24      -85.90     85.90 o
 -21   1  13        3.34      -78.49     78.49 o
 -20   1  13       92.91      109.81     64.06 o
 -19   1  13       18.87      -55.90     77.38 o
 -18   1  13       96.09       60.53     56.36 o
 -17   1  13      430.63      436.49     54.40 o
 -16   1  13       91.63       31.92     62.63 o
 -15   1  13      616.76      654.02     50.11 o
 -14   1  13        0.16      -13.27     54.25 o
 -13   1  13      102.18      135.06     52.12 o
 -12   1  13     1110.75     1068.25     50.30 o
 -11   1  13       28.62        2.32     53.60 o
 -10   1  13       22.94        9.09     39.35 o
  -9   1  13     3345.94     3305.01     65.31 o
  -8   1  13     5157.15     4889.43     98.26 o
[truncated: 234,371 more chars]
